# Supplementary material for: Effect of chronic unpredicted mild stress-induced depression on clopidogrel pharmacokinetics in rats
Source: PeerJ. 2022 Oct 3;10:e14111. doi: 10.7717/peerj.14111 (PMC9536304; doi:10.7717/peerj.14111)
Supplement: Supplemental Information 1 — The raw data for sucrose preference, average moving speed, total moving distance, freezing time, times entering the central area, cortex 5-HT level, plasma clopidogrel level, pharmacokinetic parameters of clopidogrel in rats’ plasma , CYP450 activity and expression in rat livers (Fig. 2–Fig. 5, and Tables 2 and 3) [file peerj-10-14111-s001.zip]

Archive with 11 entries (11 files):
- 5-HT Elisa.xlsx
- Clopidogrel method.xlsx
- Clopidogrel noncompartment modelú¿Control groupú⌐.xlsx
- Clopidogrel noncompartment model(CUMS group).xlsx
- Clopidogrel Pharmacokinetic raw dataes.xlsx
- CYP450 activity.xlsx
- OHMPT.pdf
- OHTOL.pdf
- Open field experiment.xlsx
- qRT-PCR.xlsx
- Sucrose preference test.xlsx
