# Supplementary material for: Effect of chronic unpredicted mild stress-induced depression on clopidogrel pharmacokinetics in rats
Source: PeerJ. 2022 Oct 3;10:e14111. doi: 10.7717/peerj.14111 (PMC9536304; doi:10.7717/peerj.14111)
Supplement: Supplemental Information 1 — The raw data for sucrose preference, average moving speed, total moving distance, freezing time, times entering the central area, cortex 5-HT level, plasma clopidogrel level, pharmacokinetic parameters of clopidogrel in rats’ plasma , CYP450 activity and expression in rat livers (Fig. 2–Fig. 5, and Tables 2 and 3) [file peerj-10-14111-s001.zip › 5-HT Elisa.xlsx]

## Sheet: 5-HT
											Rational Function: y=(a+bx)/(1+cx+dx^2)
	r=0.99996066										Coefficient Data:
	a	b	c	d		OD	OD	OD average v	5-HT C=		a =	15.0701
CUMS	15.0701	-19.4245	-10.2242	28.1582	1	0.471	0.434	0.4525	2.93599		b =	-19.4245
	15.0701	-19.4245	-10.2242	28.1582	2	0.484	0.462	0.473	2.3875		c =	-10.2242
	15.0701	-19.4245	-10.2242	28.1582	3	0.479	0.442	0.4605	2.70661		d =	28.1582
	15.0701	-19.4245	-10.2242	28.1582	4	0.501	0.479	0.49	2.01824
	15.0701	-19.4245	-10.2242	28.1582	5	0.47	0.465	0.4675	2.52241
	15.0701	-19.4245	-10.2242	28.1582	6	0.482	0.47	0.476	2.3173
	15.0701	-19.4245	-10.2242	28.1582	7	0.449	0.457	0.453	2.92102
	15.0701	-19.4245	-10.2242	28.1582	8	0.486	0.437	0.4615	2.67939
	15.0701	-19.4245	-10.2242	28.1582	9	0.452	0.458	0.455	2.86201
								M	2.5945
								SD	0.310549
									5-HT C=
Control	15.0701	-19.4245	-10.2242	28.1582	1	0.432	0.435	0.4335	3.57621
	15.0701	-19.4245	-10.2242	28.1582	2	0.433	0.422	0.4275	3.81132
	15.0701	-19.4245	-10.2242	28.1582	3	0.377	0.403	0.39	5.78528
	15.0701	-19.4245	-10.2242	28.1582	4	0.424	0.425	0.4245	3.9357
	15.0701	-19.4245	-10.2242	28.1582	5	0.417	0.438	0.4275	3.81132
	15.0701	-19.4245	-10.2242	28.1582	6	0.394	0.378	0.386	6.06291
	15.0701	-19.4245	-10.2242	28.1582	7	0.393	0.406	0.3995	5.18619
	15.0701	-19.4245	-10.2242	28.1582	8	0.407	0.4	0.4035	4.95682
	15.0701	-19.4245	-10.2242	28.1582	9	0.438	0.432	0.435	3.52013
								M	4.51621
								SD	0.990728
