# Supplementary material for: Effect of chronic unpredicted mild stress-induced depression on clopidogrel pharmacokinetics in rats
Source: PeerJ. 2022 Oct 3;10:e14111. doi: 10.7717/peerj.14111 (PMC9536304; doi:10.7717/peerj.14111)
Supplement: Supplemental Information 1 — The raw data for sucrose preference, average moving speed, total moving distance, freezing time, times entering the central area, cortex 5-HT level, plasma clopidogrel level, pharmacokinetic parameters of clopidogrel in rats’ plasma , CYP450 activity and expression in rat livers (Fig. 2–Fig. 5, and Tables 2 and 3) [file peerj-10-14111-s001.zip › Clopidogrel method.xlsx]

## Sheet: Method
	Sample Name	Sample ID	Sample Type	File Name	Analyte Peak Area (counts)	Analyte Peak Height (cps)	Analyte Concentration (ng/mL)	Standard Query Status	IS Peak Area (counts)	IS Peak Height (cps)	Use Record	Record Modified	Calculated Concentration (ng/mL)	Accuracy (%)
1	MEOH-01		Unknown	20211118-2.wiff	0	0	N/A	N/A	0	0		0	#DIV/0!	N/A
2	MEOH-02		Unknown	20211118-2.wiff	0	0	N/A	N/A	0	0		0	#DIV/0!	N/A
3	blank-01		Unknown	20211118-2.wiff	0	0	N/A	N/A	0	0		0	#DIV/0!	N/A
4	blank-02		Unknown	20211118-2.wiff	0	0	N/A	N/A	0	0		0	#DIV/0!	N/A
5	blank-03		Unknown	20211118-2.wiff	0	0	N/A	N/A	0	0		0	#DIV/0!	N/A
6	blank-04		Unknown	20211118-2.wiff	0	0	N/A	N/A	0	0		0	#DIV/0!	N/A
7	blank-05		Unknown	20211118-2.wiff	0	0	N/A	N/A	0	0		0	#DIV/0!	N/A
8	blank-06		Unknown	20211118-2.wiff	0	0	N/A	N/A	0	0		0	#DIV/0!	N/A
9	blank+IS-01		Unknown	20211118-2.wiff	0	0	N/A	N/A	2970000	854000		0	No Peak	N/A
10	blank+IS-02		Unknown	20211118-2.wiff	0	0	N/A	N/A	2950000	841000		0	No Peak	N/A
11	blank+IS-03		Unknown	20211118-2.wiff	0	0	N/A	N/A	3070000	880000		0	No Peak	N/A
12	blank+IS-04		Unknown	20211118-2.wiff	0	0	N/A	N/A	3070000	868000		0	No Peak	N/A
13	blank+IS-05		Unknown	20211118-2.wiff	0	0	N/A	N/A	3210000	913000		0	No Peak	N/A
14	blank+IS-06		Unknown	20211118-2.wiff	0	0	N/A	N/A	3210000	919000		0	No Peak	N/A
15	spike sample-01		Unknown	20211118-2.wiff	5660	1160	N/A	N/A	0	0		0	#DIV/0!	N/A
16	spike sample-02		Unknown	20211118-2.wiff	5260	1220	N/A	N/A	0	0		0	#DIV/0!	N/A
17	spike sample-03		Unknown	20211118-2.wiff	5160	1220	N/A	N/A	0	0		0	#DIV/0!	N/A
18	spike sample-04		Unknown	20211118-2.wiff	5470	1250	N/A	N/A	0	0		0	#DIV/0!	N/A
19	spike sample-05		Unknown	20211118-2.wiff	5540	1280	N/A	N/A	0	0		0	#DIV/0!	N/A
20	spike sample-06		Unknown	20211118-2.wiff	5310	1180	N/A	N/A	0	0		0	#DIV/0!	N/A
21	spike sample+IS-01		Unknown	20211118-2.wiff	5230	1260	N/A	N/A	3360000	943000		0	0	N/A
22	spike sample+IS-02		Unknown	20211118-2.wiff	5100	1210	N/A	N/A	3310000	945000		0	0	N/A
23	spike sample+IS-03		Unknown	20211118-2.wiff	5200	1200	N/A	N/A	3360000	954000		0	0	N/A
24	spike sample+IS-04		Unknown	20211118-2.wiff	5280	1170	N/A	N/A	3380000	941000		0	0	N/A
25	spike sample+IS-05		Unknown	20211118-2.wiff	5030	1190	N/A	N/A	3330000	945000		0	0	N/A
26	spike sample+IS-06		Unknown	20211118-2.wiff	5030	1160	N/A	N/A	3300000	936000		0	0	N/A
27	MEOH-06		Unknown	20211118-2.wiff	0	0	N/A	N/A	0	0		0	#DIV/0!	N/A

## Sheet: Method-1
	Sample Name	Sample Type	File Name	Analyte Peak Area (counts)	Analyte Peak Height (cps)	Analyte Concentration (ng/mL)	IS Peak Area (counts)	IS Peak Height (cps)	Use Record	Record Modified	Calculated Concentration (ng/mL)	Accuracy (%)
1	system stablity-01	Unknown	20211118-3.wiff	9570	2040	N/A	3340000	958000		0	0.23	N/A
2	system stablity-02	Unknown	20211118-3.wiff	9180	2050	N/A	3320000	943000		0	0.22	N/A
3	system stablity-03	Unknown	20211118-3.wiff	8810	1850	N/A	3220000	906000		0	0.22	N/A
4	system stablity-04	Unknown	20211118-3.wiff	8560	1820	N/A	3230000	923000		0	0.21	N/A
5	system stablity-05	Unknown	20211118-3.wiff	9070	1930	N/A	3230000	918000		0	0.23	N/A
6	MEOH-01	Unknown	20211118-3.wiff	0	0	N/A	0	0		0	#DIV/0!	N/A
7	MEOH-02	Unknown	20211118-3.wiff	0	0	N/A	0	0		0	#DIV/0!	N/A
8	calibration curve-blank-1	Unknown	20211118-3.wiff	0	0	N/A	0	0		0	#DIV/0!	N/A
9	calibration curve-00	Unknown	20211118-3.wiff	0	0	N/A	3030000	864000		0	No Peak	N/A
10	calibration curve-01	Standard	20211118-3.wiff	12200	2480	0.35	3310000	940000	1	0	0.3	87
11	calibration curve-02	Standard	20211118-3.wiff	26700	5030	0.69	3400000	957000	1	0	0.69	99.67
12	calibration curve-03	Standard	20211118-3.wiff	50900	9940	1.39	3350000	941000	1	0	1.36	98.09
13	calibration curve-04	Standard	20211118-3.wiff	107000	21000	2.77	3440000	985000	1	0	2.81	101.43
14	calibration curve-05	Standard	20211118-3.wiff	210000	41600	5.55	3390000	958000	1	0	5.66	101.96
15	calibration curve-06	Standard	20211118-3.wiff	611000	120000	16.64	3360000	946000	1	0	16.65	100.06
16	calibration curve-07	Standard	20211118-3.wiff	1780000	351000	49.93	3380000	948000	1	0	48.21	96.55
17	calibration curve-08	Standard	20211118-3.wiff	5070000	980000	149.8	3460000	963000	1	0	134.19	89.58
18	MEOH-03	Unknown	20211118-3.wiff	0	0	N/A	0	0		1	#DIV/0!	N/A
19	precision-LLOQ-01	Quality Control	20211118-3.wiff	15900	2970	0.35	3440000	979000	1	0	0.39	111.91
20	precision-LLOQ-02	Quality Control	20211118-3.wiff	14500	2800	0.35	3370000	950000	1	0	0.36	102.97
21	precision-LLOQ-03	Quality Control	20211118-3.wiff	14100	2620	0.35	3410000	954000	1	0	0.35	98.95
22	precision-LLOQ-04	Quality Control	20211118-3.wiff	14200	2670	0.35	3440000	982000	1	0	0.35	98.72
23	precision-LLOQ-05	Quality Control	20211118-3.wiff	13400	2600	0.35	3400000	972000	1	0	0.33	94.45
24	precision-LLOQ-06	Quality Control	20211118-3.wiff	13300	2540	0.35	3350000	946000	1	0	0.33	94.49
25	precision-L-01	Quality Control	20211118-3.wiff	24800	4910	0.69	3350000	955000	1	0	0.65	93.77
26	precision-L-02	Quality Control	20211118-3.wiff	26300	5210	0.69	3400000	970000	1	0	0.68	98.37
27	precision-L-03	Quality Control	20211118-3.wiff	27000	5220	0.69	3440000	969000	1	0	0.69	99.56
28	precision-L-04	Quality Control	20211118-3.wiff	27600	5360	0.69	3380000	962000	1	0	0.72	103.89
29	precision-L-05	Quality Control	20211118-3.wiff	28400	5430	0.69	3450000	990000	1	0	0.72	105.02
30	precision-L-06	Quality Control	20211118-3.wiff	27600	5530	0.69	3400000	964000	1	0	0.71	103.47
31	precision-M-01	Quality Control	20211118-3.wiff	214000	41800	5.55	3410000	967000	1	0	5.73	103.16
32	precision-M-02	Quality Control	20211118-3.wiff	217000	42900	5.55	3440000	982000	1	0	5.77	104.01
33	precision-M-03	Quality Control	20211118-3.wiff	224000	43700	5.55	3380000	944000	1	0	6.06	109.2
34	precision-M-04	Quality Control	20211118-3.wiff	220000	43400	5.55	3370000	960000	1	0	5.95	107.26
35	precision-M-05	Quality Control	20211118-3.wiff	224000	43300	5.55	3420000	970000	1	0	5.97	107.52
36	precision-M-06	Quality Control	20211118-3.wiff	221000	42900	5.55	3370000	938000	1	0	5.97	107.52
37	precision-H-01	Quality Control	20211118-3.wiff	1800000	352000	49.93	3470000	979000	1	0	47.48	95.1
38	precision-H-02	Quality Control	20211118-3.wiff	1800000	355000	49.93	3440000	969000	1	0	48.03	96.19
39	precision-H-03	Quality Control	20211118-3.wiff	1900000	370000	49.93	3430000	962000	1	0	50.77	101.68
40	precision-H-04	Quality Control	20211118-3.wiff	1900000	372000	49.93	3400000	962000	1	0	51.22	102.59
41	precision-H-05	Quality Control	20211118-3.wiff	1900000	372000	49.93	3450000	979000	1	0	50.41	100.96
42	precision-H-06	Quality Control	20211118-3.wiff	1910000	375000	49.93	3430000	956000	1	0	51.03	102.2
43	MEOH-05	Unknown	20211118-3.wiff	0	0	N/A	0	0		1	#DIV/0!	N/A
44	calibration curve-01	Standard	20211118-3.wiff	15200	2910	0.35	3440000	987000	1	0	0.37	106.73
45	calibration curve-02	Standard	20211118-3.wiff	30000	5840	0.69	3470000	977000	1	0	0.76	110.31
46	calibration curve-03	Standard	20211118-3.wiff	54400	10600	1.39	3400000	961000	1	0	1.44	103.27
47	calibration curve-04	Standard	20211118-3.wiff	108000	21100	2.77	3470000	981000	1	0	2.83	102.33
48	calibration curve-05	Standard	20211118-3.wiff	218000	42700	5.55	3450000	977000	1	0	5.77	104.03
49	calibration curve-06	Standard	20211118-3.wiff	647000	127000	16.64	3450000	981000	1	0	17.15	103.06
50	calibration curve-07	Standard	20211118-3.wiff	1920000	378000	49.93	3490000	986000	1	0	50.32	100.78
51	calibration curve-08	Standard	20211118-3.wiff	5470000	1070000	149.8	3520000	980000	1	0	142.53	95.14
52	MEOH-07	Unknown	20211118-3.wiff	0	0	N/A	0	0		1	#DIV/0!	N/A

## Sheet: Method-2
	Sample Name	Sample Type	File Name	Analyte Peak Area (counts)	Analyte Peak Height (cps)	Analyte Concentration (ng/mL)	Standard Query Status	IS Peak Area (counts)	IS Peak Height (cps)	Use Record	Record Modified	Calculated Concentration (ng/mL)	Accuracy (%)
1	MEOH-02	Unknown	20211118-4.wiff	0	0	N/A	N/A	0	0		0	#DIV/0!	N/A
2	calibration curve-blank-1	Unknown	20211118-4.wiff	0	0	N/A	N/A	0	0		0	#DIV/0!	N/A
3	calibration curve-00	Unknown	20211118-4.wiff	0	0	N/A	N/A	3210000	909000		0	No Peak	N/A
4	calibration curve-01	Standard	20211118-4.wiff	15400	2880	0.35	N/A	3200000	913000	1	0	0.34	97.16
5	calibration curve-02	Standard	20211118-4.wiff	27300	5490	0.69	N/A	2940000	825000	1	0	0.7	101.53
6	calibration curve-03	Standard	20211118-4.wiff	53200	10700	1.39	N/A	3110000	882000	1	0	1.33	95.78
7	calibration curve-04	Standard	20211118-4.wiff	113000	22300	2.77	N/A	3070000	873000	1	0	2.92	105.33
8	calibration curve-05	Standard	20211118-4.wiff	223000	44500	5.55	N/A	3160000	887000	1	0	5.66	101.89
9	calibration curve-06	Standard	20211118-4.wiff	659000	130000	16.64	N/A	3130000	884000	1	0	16.94	101.83
10	calibration curve-07	Standard	20211118-4.wiff	1910000	381000	49.93	N/A	3140000	879000	1	0	49.06	98.25
11	calibration curve-08	Standard	20211118-4.wiff	5770000	1130000	149.8	N/A	3450000	961000	1	0	134.86	90.02
12	MEOH-03	Unknown	20211118-4.wiff	0	0	N/A	N/A	0	0		0	#DIV/0!	N/A
13	precision-LLOQ-01	Quality Control	20211118-4.wiff	16200	3120	0.35	N/A	3190000	903000	1	0	0.36	103.38
14	precision-LLOQ-02	Quality Control	20211118-4.wiff	15000	2900	0.35	N/A	3110000	888000	1	0	0.34	97.33
15	precision-LLOQ-03	Quality Control	20211118-4.wiff	13700	2660	0.35	N/A	3110000	891000	1	0	0.31	87.33
16	precision-LLOQ-04	Quality Control	20211118-4.wiff	13600	2690	0.35	N/A	3120000	896000	1	0	0.3	87.13
17	precision-LLOQ-05	Quality Control	20211118-4.wiff	14300	2840	0.35	N/A	3140000	890000	1	0	0.32	91.76
18	precision-LLOQ-06	Quality Control	20211118-4.wiff	14200	2930	0.35	N/A	3090000	878000	1	0	0.32	92.05
19	precision-L-01	Quality Control	20211118-4.wiff	31800	6230	0.69	N/A	3390000	971000	1	0	0.71	102.54
20	precision-L-02	Quality Control	20211118-4.wiff	30700	6100	0.69	N/A	3280000	939000	1	0	0.71	102.29
21	precision-L-03	Quality Control	20211118-4.wiff	28400	5560	0.69	N/A	3060000	865000	1	0	0.7	101.42
22	precision-L-04	Quality Control	20211118-4.wiff	30600	6130	0.69	N/A	3450000	984000	1	0	0.67	96.68
23	precision-L-05	Quality Control	20211118-4.wiff	30100	5990	0.69	N/A	3280000	934000	1	0	0.69	100.45
24	precision-L-06	Quality Control	20211118-4.wiff	27900	5190	0.69	N/A	3090000	868000	1	0	0.68	98.52
25	precision-M-01	Quality Control	20211118-4.wiff	247000	48800	5.55	N/A	3320000	945000	1	0	5.96	107.33
26	precision-M-02	Quality Control	20211118-4.wiff	238000	47600	5.55	N/A	3330000	945000	1	0	5.71	102.9
27	precision-M-03	Quality Control	20211118-4.wiff	251000	49300	5.55	N/A	3360000	952000	1	0	5.96	107.48
28	precision-M-04	Quality Control	20211118-4.wiff	248000	48400	5.55	N/A	3340000	945000	1	0	5.95	107.14
29	precision-M-05	Quality Control	20211118-4.wiff	238000	47100	5.55	N/A	3280000	938000	1	0	5.79	104.25
30	precision-M-06	Quality Control	20211118-4.wiff	247000	48100	5.55	N/A	3360000	951000	1	0	5.88	106.02
31	precision-H-01	Quality Control	20211118-4.wiff	2060000	406000	49.93	N/A	3140000	872000	1	0	52.82	105.79
32	precision-H-02	Quality Control	20211118-4.wiff	2100000	416000	49.93	N/A	3620000	1030000	1	0	46.59	93.32
33	precision-H-03	Quality Control	20211118-4.wiff	2110000	415000	49.93	N/A	3610000	1030000	1	0	46.97	94.06
34	precision-H-04	Quality Control	20211118-4.wiff	2090000	408000	49.93	N/A	3270000	911000	1	0	51.44	103.03
35	precision-H-05	Quality Control	20211118-4.wiff	2120000	415000	49.93	N/A	3620000	1040000	1	0	47.13	94.4
36	precision-H-06	Quality Control	20211118-4.wiff	2130000	423000	49.93	N/A	3570000	1020000	1	0	48.07	96.27
37	MEOH-05	Unknown	20211118-4.wiff	0	0	N/A	N/A	0	0		0	#DIV/0!	N/A
38	calibration curve-01	Standard	20211118-4.wiff	15500	2990	0.35	N/A	3150000	900000	1	0	0.35	99.29
39	calibration curve-02	Standard	20211118-4.wiff	29100	5590	0.69	N/A	3070000	866000	1	0	0.72	103.88
40	calibration curve-03	Standard	20211118-4.wiff	56000	10900	1.39	N/A	3110000	872000	1	0	1.4	100.81
41	calibration curve-04	Standard	20211118-4.wiff	113000	22200	2.77	N/A	3110000	880000	1	0	2.87	103.69
42	calibration curve-05	Standard	20211118-4.wiff	229000	45500	5.55	N/A	3120000	889000	1	0	5.87	105.84
43	calibration curve-06	Standard	20211118-4.wiff	669000	132000	16.64	N/A	3150000	894000	1	0	17.05	102.49
44	calibration curve-07	Standard	20211118-4.wiff	1950000	384000	49.93	N/A	3120000	886000	1	0	50.33	100.81
45	calibration curve-08	Standard	20211118-4.wiff	5870000	1150000	149.8	N/A	3450000	968000	1	0	136.92	91.4
46	MEOH-07	Unknown	20211118-4.wiff	0	0	N/A	N/A	0	0		0	#DIV/0!	N/A

## Sheet: Method-3
	Sample Name	Sample Type	File Name	Analyte Peak Area (counts)	Analyte Peak Height (cps)	Analyte Concentration (ng/mL)	IS Peak Area (counts)	IS Peak Height (cps)	Use Record	Record Modified	Calculated Concentration (ng/mL)	Accuracy (%)
1	system stablity-01	Unknown	20211119-1.wiff	18600	3210	N/A	4170000	1230000		0	0.33	N/A
2	system stablity-02	Unknown	20211119-1.wiff	18200	2910	N/A	4100000	1200000		0	0.33	N/A
3	system stablity-03	Unknown	20211119-1.wiff	17000	3050	N/A	4110000	1200000		0	0.31	N/A
4	system stablity-04	Unknown	20211119-1.wiff	17900	3190	N/A	4090000	1200000		0	0.33	N/A
5	system stablity-05	Unknown	20211119-1.wiff	18800	2980	N/A	4080000	1200000		0	0.35	N/A
6	MEOH-01	Unknown	20211119-1.wiff	0	0	N/A	0	0		0	#DIV/0!	N/A
7	MEOH-02	Unknown	20211119-1.wiff	0	0	N/A	0	0		0	#DIV/0!	N/A
8	calibration curve-blank-1	Unknown	20211119-1.wiff	0	0	N/A	0	0		0	#DIV/0!	N/A
9	calibration curve-00	Unknown	20211119-1.wiff	0	0	N/A	3610000	1060000		0	No Peak	N/A
10	calibration curve-01	Standard	20211119-1.wiff	16400	3220	0.35	4020000	1180000	1	1	0.3	86.08
11	calibration curve-02	Standard	20211119-1.wiff	32900	6590	0.69	4130000	1200000	1	1	0.65	94.09
12	calibration curve-03	Standard	20211119-1.wiff	66500	12600	1.39	4160000	1200000	1	0	1.37	98.25
13	calibration curve-04	Standard	20211119-1.wiff	127000	24300	2.77	4140000	1210000	1	0	2.68	96.74
14	calibration curve-05	Standard	20211119-1.wiff	252000	48000	5.55	4080000	1190000	1	0	5.44	98.1
15	calibration curve-06	Standard	20211119-1.wiff	735000	142000	16.64	4130000	1200000	1	0	15.84	95.16
16	calibration curve-07	Standard	20211119-1.wiff	2180000	432000	49.93	4180000	1220000	1	0	46.62	93.37
17	calibration curve-08	Standard	20211119-1.wiff	6200000	1190000	149.8	4200000	1190000	1	0	131.98	88.1
18	MEOH-03	Unknown	20211119-1.wiff	0	0	N/A	0	0		0	#DIV/0!	N/A
19	precision-LLOQ-01	Quality Control	20211119-1.wiff	20200	3740	0.35	4060000	1210000	1	1	0.38	109.18
20	precision-LLOQ-02	Quality Control	20211119-1.wiff	19600	3660	0.35	3980000	1170000	1	1	0.38	107.82
21	precision-LLOQ-03	Quality Control	20211119-1.wiff	17400	3270	0.35	4120000	1200000	1	1	0.31	89.47
22	precision-LLOQ-04	Quality Control	20211119-1.wiff	17800	3160	0.35	4070000	1180000	1	1	0.33	93.41
23	precision-LLOQ-05	Quality Control	20211119-1.wiff	16900	3180	0.35	4070000	1190000	1	1	0.31	88.19
24	precision-LLOQ-06	Quality Control	20211119-1.wiff	19500	3380	0.35	4030000	1180000	1	0	0.37	105.56
25	precision-L-01	Quality Control	20211119-1.wiff	33000	6230	0.69	3990000	1170000	1	0	0.67	97.8
26	precision-L-02	Quality Control	20211119-1.wiff	30500	6030	0.69	4040000	1180000	1	1	0.61	88.75
27	precision-L-03	Quality Control	20211119-1.wiff	33400	6490	0.69	4030000	1190000	1	0	0.68	98.02
28	precision-L-04	Quality Control	20211119-1.wiff	34900	6600	0.69	4030000	1180000	1	0	0.71	103.12
29	precision-L-05	Quality Control	20211119-1.wiff	36700	6600	0.69	4060000	1190000	1	0	0.74	107.86
30	precision-L-06	Quality Control	20211119-1.wiff	35700	6440	0.69	4010000	1190000	1	0	0.73	106.19
31	precision-M-01	Quality Control	20211119-1.wiff	253000	47900	5.55	3950000	1140000	1	0	5.66	101.97
32	precision-M-02	Quality Control	20211119-1.wiff	254000	49300	5.55	3990000	1160000	1	0	5.62	101.31
33	precision-M-03	Quality Control	20211119-1.wiff	277000	53700	5.55	4000000	1170000	1	0	6.14	110.55
34	precision-M-04	Quality Control	20211119-1.wiff	271000	52000	5.55	4020000	1160000	1	0	5.96	107.34
35	precision-M-05	Quality Control	20211119-1.wiff	268000	51800	5.55	3970000	1160000	1	0	5.97	107.54
36	precision-M-06	Quality Control	20211119-1.wiff	272000	52100	5.55	3950000	1150000	1	0	6.09	109.67
37	precision-H-01	Quality Control	20211119-1.wiff	2170000	428000	49.93	4050000	1170000	1	0	47.88	95.9
38	precision-H-02	Quality Control	20211119-1.wiff	2220000	434000	49.93	4040000	1170000	1	0	49.08	98.3
39	precision-H-03	Quality Control	20211119-1.wiff	2340000	459000	49.93	4010000	1170000	1	0	52.12	104.39
40	precision-H-04	Quality Control	20211119-1.wiff	2310000	452000	49.93	4020000	1170000	1	0	51.41	102.97
41	precision-H-05	Quality Control	20211119-1.wiff	2290000	448000	49.93	3990000	1150000	1	0	51.13	102.41
42	precision-H-06	Quality Control	20211119-1.wiff	2290000	449000	49.93	3980000	1150000	1	0	51.25	102.64
43	MEOH-05	Unknown	20211119-1.wiff	0	0	N/A	0	0		0	#DIV/0!	N/A
44	calibration curve-01	Standard	20211119-1.wiff	19700	3840	0.35	3980000	1170000	1	1	0.38	108.62
45	calibration curve-02	Standard	20211119-1.wiff	38600	7770	0.69	4070000	1180000	1	1	0.78	113.67
46	calibration curve-03	Standard	20211119-1.wiff	68700	12700	1.39	3990000	1170000	1	0	1.48	106.33
47	calibration curve-04	Standard	20211119-1.wiff	133000	25100	2.77	3970000	1150000	1	0	2.93	105.65
48	calibration curve-05	Standard	20211119-1.wiff	255000	49400	5.55	4000000	1160000	1	0	5.63	101.51
49	calibration curve-06	Standard	20211119-1.wiff	761000	149000	16.64	4020000	1180000	1	0	16.85	101.23
50	calibration curve-07	Standard	20211119-1.wiff	2410000	470000	49.93	3900000	1130000	1	0	55.3	110.75
51	calibration curve-08	Standard	20211119-1.wiff	6640000	1310000	149.8	3870000	1080000	1	0	153.3	102.34
52	MEOH	Unknown	20211119-1.wiff	0	0	N/A	0	0		0	#DIV/0!	N/A
