# Supplementary material for: Effect of chronic unpredicted mild stress-induced depression on clopidogrel pharmacokinetics in rats
Source: PeerJ. 2022 Oct 3;10:e14111. doi: 10.7717/peerj.14111 (PMC9536304; doi:10.7717/peerj.14111)
Supplement: Supplemental Information 1 — The raw data for sucrose preference, average moving speed, total moving distance, freezing time, times entering the central area, cortex 5-HT level, plasma clopidogrel level, pharmacokinetic parameters of clopidogrel in rats’ plasma , CYP450 activity and expression in rat livers (Fig. 2–Fig. 5, and Tables 2 and 3) [file peerj-10-14111-s001.zip › Clopidogrel noncompartment modelú¿Control groupú⌐.xlsx]

## Sheet: Result
Non-compartmental model statistical moment parameters
parameter	units	No2	No4	No6	No7	No8	No1	Mean	SD	RSD/%
AUC(0-t)	ug/L*h	61.497	102.51	80.149	54.645	70.146	58.245	71.199	17.875	25.1
AUC(0-∞)	ug/L*h	67.773	114.762	86.156	60.663	102.009	64.015	82.563	22.227	26.9
R_AUC(t/∞)	%	90.7	89.3	93	90.1	68.8	91	87.15	9.074	10.4
AUMC(0-t)	h*h*ug/L	786.18	1695.86	795.5	513.423	565.127	637.184	832.213	438.259	52.7
AUMC(0-∞)	h*h*ug/L	1082.49	2239.53	1031.95	768.835	2039.24	881.825	1340.64	631.734	47.1
MRT(0-t)	h	12.784	16.543	9.925	9.396	8.056	10.94	11.274	3.028	26.9
MRT(0-∞)	h	15.972	19.515	11.978	12.674	19.991	13.775	15.651	3.457	22.1
VRT(0-t)	h^2	109.072	64.338	62.598	56.192	50.567	68.993	68.627	20.84	30.4
VRT(0-∞)	h^2	226.01	153.379	120.543	163.575	503.124	157.802	220.739	142.53	64.6
λz	1/h	0.058	0.07	0.107	0.08	0.045	0.081	0.074	0.021	28.4
λz回归尾点		134	134	124	134	134	134	--	--	--
C_last	ug/L	0.365	0.852	0.642	0.484	1.431	0.465	0.707	0.394	55.7
t1/2z	h	11.928	9.96	6.487	8.624	15.428	8.593	10.17	3.138	30.9
Tmax	h	0.25	0.75	0.07	0.48	0.25	0.48	0.38	0.239	62.9
Vz/F	L/kg	2539.77	1252.38	1086.49	2051.33	2182.42	1937.06	1841.58	561.083	30.5
CLz/F	L/h/kg	147.552	87.137	116.069	164.846	98.03	156.213	128.308	32.39	25.2
Cmax	ug/L	20.2	7.29	22.99	7.56	8.28	8.21	12.422	7.17	57.7
Compartment model evaluation
Evaluation indicators	No2	No4	No6	No7	No8	No1
AIC	8.078	20.478	17.483	1.476	-0.305	6.038
AE	8.807	46.176	35.012	6.536	13.926	8.586
RE	0.676	2.161	5.245	0.606	0.473	0.608
R^2	0.975	0.02	0.929	0.877	0.754	0.871
SBC	9.893	22.865	20.393	4.385	1.511	8.947
R corr	0.989	0.575	0.969	0.938	0.881	0.939
Compartment model and its first-order parameters
name	No2	No4	No6	No7	No8	No1
A	24.788	14.449	58.236	27.866	7.053	55.823
α	2.021	2.586	9.744	1.903	0.183	4.782
B	2.11	0.947	6.28	4.036	1.286	3.113
β	0.055	0	0.065	0.07	0	0.056
K	26.898	15.396	64.516	31.902	8.339	58.936
Ka	22.031	6.415	110.673	2.68	73.127	6.56
Tlag	0.064	0.154	0.065	0	0	0
number of chambers	2	2	2	2	2	2
Weight factor	3	3	5	5	5	3
Compartment model parameters
Model parameters	units	No2	No4	No6	No7	No8	No1	Mean	SD	RSD/%
t1/2α	h	0.343	0.268	0.071	0.364	3.78	0.145	0.829	1.45	174.9
t1/2β	h	12.63	6.86284e+07	10.604	9.841	6931.47	12.418	1.14392e+07	2.80169e+07	244.9
V1/F	L/kg	371.769	649.539	155.001	313.461	1199.23	169.677	476.446	396.82	83.3
V2/F	L/kg	2375.7	9911.42	1256.84	1273.22	6532.04	2032.33	3896.93	3542.96	90.9
CL1/F	L/h/kg	197.188	0	97.987	138.997	0.775	148.27	97.203	81.362	83.7
CL2/F	L/h/kg	496.747	1576.48	1266.29	384.964	185.257	620.825	755.095	544.516	72.1
AUC(0-t)	ug/L*h	43.054	75.389	89.255	142.843	213.484	123.692	114.62	59.928	52.3
AUC(0-∞)	ug/L*h	50.183	89.489	98.368	148.984	245.136	131.142	127.217	67.207	52.8
R_AUC(t/∞)	%	85.8	84.2	90.7	95.9	87.1	94.3	89.667	4.75	5.3
K10	1/h	0.53	0	0.632	0.443	0.001	0.874	0.413	0.351	85
K12	1/h	1.336	2.427	8.17	1.228	0.154	3.659	2.829	2.875	101.6
K21	1/h	0.209	0.159	1.008	0.302	0.028	0.305	0.335	0.345	103
Ka	1/h	22.031	6.415	110.673	2.68	73.127	6.56	36.914	44.714	121.1
t1/2Ka	h	0.031	0.108	0.006	0.259	0.009	0.106	0.087	0.096	110.3
Tlag	h	0.064	0.154	0.065	0	0	0	0.047	0.061	129.8
Tmax	h	0.187	0.408	0.084	0.576	0.084	0.207	0.258	0.196	76
Cmax	ug/L	19.639	5.42	46.469	6.37	8.213	8.662	15.796	15.878	100.5
Measured value data at the time of medicine
time(t)	No2	No4	No6	No7	No8	No1	Mean	SD	RSD/%
0.07	2.99		22.99	2.02		6.17	8.543	9.793	114.6
0.25	20.2	3.93	15.76	3.53	8.28	7.42	9.853	6.714	68.1
0.48	11.79	4.89	7.44	7.56	5.48	8.21	7.562	2.441	32.3
0.75	9.55	7.29	2.16	6.65	5.09	4.55	5.882	2.541	43.2
1	5.09	2.11	5.42	4.64	7.92	2.62	4.633	2.1	45.3
2	2.76	1.26	2.81	4.04	7.65	2.46	3.497	2.22	63.5
4	1.79	0.93	3.71	2.39	5.16	2.19	2.695	1.509	56
6		0.73	2.69	1.84	3.19	3.17	2.324	1.046	45
8	1.19	2.96	6.48	2.74	2.96	2.87	3.2	1.746	54.6
12		4.23	2.18	2.14	1.86	1.88	2.458	1.001	40.7
24	2.35	5.2	1.4	0.65	1.43	1.29	2.053	1.634	79.6
30	0.37	0.8	0.58	0.48		0.47	0.54	0.163	30.2
Drug-time fitted value data
time(t)	No2	No4	No6	No7	No8	No1	Mean	SD	RSD/%
0.07	2.989		22.989	1.96		5.807	8.436	9.837	116.6
0.25	18.666	3.9	15.848	4.955	8.023	8.525	9.986	5.967	59.8
0.48	12.756	5.264	7.138	6.264	7.744	6.124	7.548	2.692	35.7
0.75	8.231	3.704	6.079	6.238	7.432	4.101	5.964	1.787	30
1	5.744	2.5	5.915	5.728	7.157	3.328	5.062	1.766	34.9
2	2.393	1.069	5.534	3.975	6.173	2.788	3.655	1.95	53.4
4	1.709	0.948	4.856	3.058	4.673	2.49	2.956	1.573	53.2
6		0.947	4.261	2.645	3.633	2.227	2.743	1.284	46.8
8	1.365	0.947	3.739	2.298	2.913	1.992	2.209	1.019	46.1
12		0.947	2.879	1.733	2.068	1.593	1.844	0.707	38.3
24	0.567	0.947	1.314	0.744	1.375	0.815	0.96	0.322	33.5
30	0.408	0.947	0.888	0.488		0.583	0.663	0.242	36.5
Drug-time fitted value data
time(t)	No2	No4	No6	No7	No8	No1
0.07	0.001		0.001	0.06		0.363
0.25	1.534	0.03	-0.088	-1.425	0.257	-1.105
0.48	-0.966	-0.374	0.302	1.296	-2.264	2.086
0.75	1.319	3.586	-3.919	0.412	-2.342	0.449
1	-0.654	-0.39	-0.495	-1.088	0.763	-0.708
2	0.367	0.191	-2.724	0.065	1.477	-0.328
4	0.081	-0.018	-1.146	-0.668	0.487	-0.3
6		-0.217	-1.571	-0.805	-0.443	0.943
8	-0.175	2.013	2.741	0.442	0.047	0.878
12		3.283	-0.699	0.407	-0.208	0.287
24	1.783	4.253	0.086	-0.094	0.055	0.475
30	-0.038	-0.147	-0.308	-0.008		-0.113
Drug-time fitted value data
time(t)	No2	No4	No6	No7	No8	No1
0.07	-0.349		0.396	0.232		0.141
0.25	1.303	-0.598	0.342	-1.718	0.388	-1.594
0.48	-1.392	-0.822	0.578	1.857	-1.674	2.178
0.75	1.072	1.371	-1.981	0.695	-1.738	0.243
1	-1.056	-0.831	0.095	-1.275	0.802	-1.125
2	0.045	-0.509	-1.257	0.239	1.385	-0.676
4	-0.263	-0.624	-0.3	-0.724	0.576	-0.643
6		-0.735	-0.557	-0.904	-0.185	0.826
8	-0.539	0.5	2.057	0.735	0.216	0.75
12		1.203	-0.028	0.688	0.007	0.051
24	1.571	1.74	0.447	0.03	0.223	0.273
30	-0.392	-0.696	0.209	0.144		-0.422
