# Supplementary material for: Effect of chronic unpredicted mild stress-induced depression on clopidogrel pharmacokinetics in rats
Source: PeerJ. 2022 Oct 3;10:e14111. doi: 10.7717/peerj.14111 (PMC9536304; doi:10.7717/peerj.14111)
Supplement: Supplemental Information 1 — The raw data for sucrose preference, average moving speed, total moving distance, freezing time, times entering the central area, cortex 5-HT level, plasma clopidogrel level, pharmacokinetic parameters of clopidogrel in rats’ plasma , CYP450 activity and expression in rat livers (Fig. 2–Fig. 5, and Tables 2 and 3) [file peerj-10-14111-s001.zip › Clopidogrel noncompartment model(CUMS group).xlsx]

## Sheet: Result
Non-compartmental model statistical moment parameters
parameter	units	No2	No4	No5	No6	No7	No1	Mean	SD	RSD/%
AUC(0-t)	ug/L*h	33.882	29.998	35.06	58.804	29.077	81.322	44.691	21.025	47
AUC(0-∞)	ug/L*h	46.944	35.419	43.326	61.331	31.259	90.849	51.521	21.913	42.5
R_AUC(t/∞)	%	72.2	84.7	80.9	95.9	93	89.5	86.033	8.688	10.1
AUMC(0-t)	h*h*ug/L	419.353	315.175	325.954	373.27	279.545	928.006	440.217	243.87	55.4
AUMC(0-∞)	h*h*ug/L	1072.78	582.408	771.684	476.376	371.497	1337.18	768.653	372.443	48.5
MRT(0-t)	h	12.377	10.506	9.297	6.348	9.614	11.412	9.926	2.09	21.1
MRT(0-∞)	h	22.852	16.443	17.811	7.767	11.885	14.719	15.246	5.165	33.9
VRT(0-t)	h^2	78.969	52.757	63.707	37.295	76.865	69.412	63.168	15.839	25.1
VRT(0-∞)	h^2	453.189	296.769	468.235	87.45	150.52	173.085	271.541	161.586	59.5
λz	1/h	0.05	0.052	0.042	0.093	0.082	0.077	0.066	0.021	31.8
λz回归尾点		123	124	134	123	134	134	--	--	--
C_last	ug/L	0.652	0.281	0.345	0.234	0.18	0.736	0.405	0.232	57.3
t1/2z	h	13.876	13.375	16.58	7.483	8.419	8.974	11.451	3.66	32
Tmax	h	0.25	0.25	0.07	0.48	0.48	0.48	0.335	0.172	51.3
Vz/F	L/kg	4265.47	5449.29	5522.07	1760.53	3886.46	1425.41	3718.2	1770.18	47.6
CLz/F	L/h/kg	213.021	282.336	230.807	163.049	319.91	110.073	219.866	76.63	34.9
Cmax	ug/L	6.19	3.12	14.15	13.78	13.74	10.36	10.223	4.63	45.3
Compartment model evaluation
Evaluation indicators	No2	No4	No5	No6	No7	No1
AIC	13.258	10.766	19.782	16.685	33.13	20.886
AE	2.326	1.324	20.606	17.599	48.238	4.119
RE	1.852	0.927	24.043	1.531	3.754	1.418
R^2	0.955	0.885	0.875	0.892	0.69	0.949
SBC	16.167	13.675	22.169	19.072	36.039	23.796
R corr	0.979	0.941	0.947	0.959	0.836	0.979
Compartment model and its first-order parameters
name	No2	No4	No5	No6	No7	No1
A	12.061	2.414	33.057	18.69	50.926	35.871
α	2.496	0.682	15.247	3.602	2.792	4.186
B	1.119	1.076	4.521	5.57	1.242	4.232
β	0.007	0.03	0.091	0.114	0.035	0.046
K	13.18	3.49	37.578	24.26	52.168	40.104
Ka	12.519	906.641	44.135	78.953	4.52	7.473
Tlag	0	0.07	0	0.247	0.055	0.21
number of chambers	2	2	2	2	2	2
Weight factor	5	2	5	3	4	2
Compartment model parameters
Model parameters	units	No2	No4	No5	No6	No7	No1	Mean	SD	RSD/%
t1/2α	h	0.278	1.017	0.045	0.192	0.248	0.166	0.324	0.349	107.7
t1/2β	h	106.037	22.977	7.656	6.089	19.892	15.229	29.647	38.004	128.2
V1/F	L/kg	758.739	2865.45	266.113	412.198	191.688	249.355	790.591	1036.91	131.2
V2/F	L/kg	7696.21	4860.53	1766	1060.31	3353.96	1733.53	3411.76	2510.5	73.6
CL1/F	L/h/kg	56.825	255.085	191.93	184.78	185.597	98.469	162.114	71.742	44.3
CL2/F	L/h/kg	1676.68	1123.13	3380.32	969.752	336.984	836.367	1387.21	1068.33	77
AUC(0-t)	ug/L*h	34.568	24.819	85.697	55.355	30.37	97.995	54.801	30.743	56.1
AUC(0-∞)	ug/L*h	53.187	33.256	93.345	57.462	35.733	112.164	64.191	31.889	49.7
R_AUC(t/∞)	%	65	74.6	91.8	96.3	85	87.4	83.35	11.589	13.9
K10	1/h	0.075	0.089	0.721	0.448	0.968	0.395	0.449	0.351	78.2
K12	1/h	2.21	0.392	12.703	2.353	1.758	3.354	3.795	4.469	117.8
K21	1/h	0.218	0.231	1.914	0.915	0.1	0.482	0.643	0.687	106.8
Ka	1/h	12.519	906.641	44.135	78.953	4.52	7.473	175.707	359.214	204.4
t1/2Ka	h	0.055	0.001	0.016	0.009	0.153	0.093	0.055	0.059	107.3
Tlag	h	0	0.07	0	0.247	0.055	0.21	0.097	0.106	109.3
Tmax	h	0.17	0.078	0.041	0.29	0.348	0.419	0.224	0.152	67.9
Cmax	ug/L	7.439	3.474	16.043	20.74	9.828	10.736	11.377	6.168	54.2
Measured value data at the time of medicine
time(t)	No2	No4	No5	No6	No7	No1	Mean	SD	RSD/%
0.07	5.9	0.56	14.15	2.11	1.39	1.3	4.235	5.212	123.1
0.25	6.19	3.12	5.16	5.53	4.37	4.89	4.877	1.056	21.7
0.48	5.31	2.72	4.14	13.78	13.74	10.36	8.342	4.924	59
0.75	2.63	2.62	6.39	10.03	4.88	7.56	5.685	2.907	51.1
1	2.23	2.66	4.34	5.39	2.75	4.89	3.71	1.329	35.8
2	1.08	1.29	1.57	6.85	1.29	3.75	2.638	2.288	86.7
4	0.68	1.02	0.64	4	1.07	3.08	1.748	1.429	81.8
6	0.62	0.85	0.79	4.82	0.91	3.13	1.853	1.731	93.4
8	0.61	0.9	1.05	2.01	1.11	4.13	1.635	1.31	80.1
12	1.73	1.73	1.4	1.08	0.78	2.86	1.597	0.722	45.2
24	0.7	0.35			0.62	1.89	0.89	0.683	76.7
30	0.76	0.3	0.34	0.24	0.18	0.74	0.427	0.256	60
Drug-time fitted value data
time(t)	No2	No4	No5	No6	No7	No1	Mean	SD	RSD/%
0.07	5.749	0.657	14.152		1.331		5.472	6.212	113.5
0.25	7.005	3.205	5.15	5.615	9.172	4.847	5.832	2.045	35.1
0.48	4.725	2.888	4.351	13.485	9.13	10.432	7.502	4.146	55.3
0.75	2.968	2.572	4.225	8.308	6.273	7.16	5.251	2.344	44.6
1	2.106	2.326	4.13	6.351	4.114	5.286	4.052	1.648	40.7
2	1.186	1.662	3.772	4.596	1.376	3.921	2.752	1.506	54.7
4	1.09	1.121	3.147	3.633	1.083	3.562	2.273	1.298	57.1
6	1.076	0.942	2.626	2.893	1.009	3.252	1.966	1.068	54.3
8	1.062	0.858	2.191	2.304	0.942	2.969	1.721	0.884	51.4
12	1.034	0.751	1.525	1.461	0.819	2.475	1.344	0.64	47.6
24	0.956	0.523			0.539	1.433	0.863	0.43	49.8
30	0.92	0.436	0.299	0.188	0.437	1.091	0.562	0.36	64.1
Drug-time fitted value data
time(t)	No2	No4	No5	No6	No7	No1
0.07	0.151	-0.097	-0.002	2.11	0.059	1.3
0.25	-0.815	-0.085	0.01	-0.085	-4.802	0.043
0.48	0.585	-0.168	-0.211	0.295	4.61	-0.072
0.75	-0.338	0.048	2.165	1.722	-1.393	0.4
1	0.124	0.334	0.21	-0.961	-1.364	-0.396
2	-0.106	-0.372	-2.202	2.254	-0.086	-0.171
4	-0.41	-0.101	-2.507	0.367	-0.013	-0.482
6	-0.456	-0.092	-1.836	1.927	-0.099	-0.122
8	-0.452	0.042	-1.141	-0.294	0.168	1.161
12	0.696	0.979	-0.125	-0.381	-0.039	0.385
24	-0.256	-0.173			0.081	0.457
30	-0.16	-0.136	0.041	0.052	-0.257	-0.351
Drug-time fitted value data
time(t)	No2	No4	No5	No6	No7	No1
0.07	0.613	-0.324	0.38	1.285	0.154	1.924
0.25	-1.571	-0.288	0.389	-0.63	-2.187	-0.234
0.48	1.593	-0.527	0.224	-0.298	2.346	-0.431
0.75	-0.494	0.095	2.007	0.947	-0.545	0.379
1	0.551	0.92	0.54	-1.394	-0.531	-0.988
2	0.031	-1.117	-1.271	1.411	0.085	-0.602
4	-0.657	-0.335	-1.5	-0.236	0.119	-1.135
6	-0.759	-0.308	-0.996	1.125	0.078	-0.517
8	-0.75	0.079	-0.474	-0.812	0.207	1.685
12	1.843	2.781	0.288	-0.888	0.107	0.353
24	-0.309	-0.541			0.165	0.476
30	-0.09	-0.436	0.413	-0.511	0.002	-0.91
