# Supplementary material for: Effect of chronic unpredicted mild stress-induced depression on clopidogrel pharmacokinetics in rats
Source: PeerJ. 2022 Oct 3;10:e14111. doi: 10.7717/peerj.14111 (PMC9536304; doi:10.7717/peerj.14111)
Supplement: Supplemental Information 1 — The raw data for sucrose preference, average moving speed, total moving distance, freezing time, times entering the central area, cortex 5-HT level, plasma clopidogrel level, pharmacokinetic parameters of clopidogrel in rats’ plasma , CYP450 activity and expression in rat livers (Fig. 2–Fig. 5, and Tables 2 and 3) [file peerj-10-14111-s001.zip › Clopidogrel Pharmacokinetic raw dataes.xlsx]

## Sheet: Clopidogrel（n=6）
	Sample Name	Sample Type	File Name	Analyte Peak Area (counts)	Analyte Peak Height (cps)	Analyte Concentration (ng/mL)	IS Peak Area (counts)	IS Peak Height (cps)	Use Record	Record Modified	Calculated Concentration (ng/mL)	Accuracy (%)
CUMS	1-1	Unknown	20211125-2.wiff	230000	47900	N/A	514000	154000		0	5.9	N/A
	1-2	Unknown	20211125-2.wiff	241000	50200	N/A	514000	166000		0	6.19	N/A
	1-3	Unknown	20211125-2.wiff	223000	46800	N/A	552000	179000		0	5.31	N/A
	1-4	Unknown	20211125-2.wiff	120000	24100	N/A	573000	190000		1	2.63	N/A
	1-5	Unknown	20211125-2.wiff	104000	20600	N/A	573000	191000		1	2.23	N/A
	1-6	Unknown	20211125-2.wiff	54800	10700	N/A	562000	184000		1	1.08	N/A
	1-7	Unknown	20211125-2.wiff	40100	7380	N/A	585000	195000		1	0.68	N/A
	1-8	Unknown	20211125-2.wiff	37100	6840	N/A	578000	194000		1	0.62	N/A
	1-9	Unknown	20211125-2.wiff	34200	6210	N/A	542000	180000		1	0.61	N/A
	1-10	Unknown	20211125-2.wiff	71400	13900	N/A	492000	150000		1	1.73	N/A
	1-11	Unknown	20211125-2.wiff	33600	6120	N/A	482000	149000		1	0.7	N/A
	1-12	Unknown	20211125-2.wiff	33200	5810	N/A	445000	140000		1	0.76	N/A
	2-1	Unknown	20211126-1.wiff	27200	5100	N/A	498000	163000		1	0.56	N/A
	2-2	Unknown	20211126-1.wiff	130000	26000	N/A	552000	173000		1	3.12	N/A
	2-3	Unknown	20211126-1.wiff	112000	22400	N/A	540000	183000		0	2.72	N/A
	2-4	Unknown	20211126-1.wiff	107000	20800	N/A	533000	182000		0	2.62	N/A
	2-5	Unknown	20211126-1.wiff	100000	19600	N/A	495000	154000		1	2.66	N/A
	2-6	Unknown	20211126-1.wiff	59400	11900	N/A	558000	181000		0	1.29	N/A
	2-7	Unknown	20211126-1.wiff	47700	8960	N/A	546000	182000		1	1.02	N/A
	2-8	Unknown	20211126-1.wiff	39700	7770	N/A	530000	174000		1	0.85	N/A
	2-9	Unknown	20211126-1.wiff	43000	8260	N/A	545000	179000		1	0.9	N/A
	2-10	Unknown	20211126-1.wiff	72600	14600	N/A	528000	167000		1	1.73	N/A
	2-11	Unknown	20211126-1.wiff	22700	3680	N/A	563000	176000		1	0.35	N/A
	2-12	Unknown	20211126-1.wiff	21000	3210	N/A	572000	181000		1	0.3	N/A
	3-1	Unknown	20211126-1.wiff	551000	114000	N/A	543000	175000		0	14.15	N/A
	3-2	Unknown	20211126-1.wiff	227000	46800	N/A	599000	195000		0	5.16	N/A
	3-3	Unknown	20211126-1.wiff	187000	38500	N/A	609000	192000		0	4.14	N/A
	3-4	Unknown	20211126-1.wiff	262000	53600	N/A	562000	192000		0	6.39	N/A
	3-5	Unknown	20211126-1.wiff	194000	39600	N/A	604000	196000		0	4.34	N/A
	3-6	Unknown	20211126-1.wiff	76700	15000	N/A	607000	195000		1	1.57	N/A
	3-7	Unknown	20211126-1.wiff	35100	6790	N/A	583000	185000		1	0.64	N/A
	3-8	Unknown	20211126-1.wiff	42500	7760	N/A	597000	193000		1	0.79	N/A
	3-9	Unknown	20211126-1.wiff	53100	10100	N/A	594000	192000		1	1.05	N/A
	3-10	Unknown	20211126-1.wiff	62700	11400	N/A	550000	191000		1	1.4	N/A
	3-12	Unknown	20211126-1.wiff	23500	3590	N/A	593000	192000		1	0.34	N/A
	4-1	Unknown	20211126-1.wiff	82700	16100	N/A	505000	158000		1	2.11	N/A
	4-2	Unknown	20211126-1.wiff	205000	42000	N/A	507000	167000		0	5.53	N/A
	4-3	Unknown	20211126-1.wiff	461000	95800	N/A	467000	155000		0	13.78	N/A
	4-4	Unknown	20211126-1.wiff	336000	70200	N/A	465000	156000		0	10.03	N/A
	4-5	Unknown	20211126-1.wiff	191000	39500	N/A	481000	166000		0	5.39	N/A
	4-6	Unknown	20211126-1.wiff	234000	46800	N/A	469000	156000		0	6.85	N/A
	4-7	Unknown	20211126-1.wiff	135000	27400	N/A	455000	158000		1	4	N/A
	4-8	Unknown	20211126-1.wiff	160000	31700	N/A	450000	157000		1	4.82	N/A
	4-9	Unknown	20211126-1.wiff	79600	15800	N/A	507000	161000		1	2.01	N/A
	4-10	Unknown	20211126-1.wiff	47900	8920	N/A	523000	161000		1	1.08	N/A
	4-12	Unknown	20211126-1.wiff	20500	3230	N/A	618000	198000		1	0.24	N/A
	5-1	Unknown	20211126-1.wiff	59100	12000	N/A	523000	162000		1	1.39	N/A
	5-2	Unknown	20211126-1.wiff	192000	40500	N/A	592000	184000		0	4.37	N/A
	5-3	Unknown	20211126-1.wiff	522000	107000	N/A	530000	177000		0	13.74	N/A
	5-4	Unknown	20211126-1.wiff	188000	38600	N/A	522000	176000		0	4.88	N/A
	5-5	Unknown	20211126-1.wiff	116000	22300	N/A	551000	187000		0	2.75	N/A
	5-6	Unknown	20211126-1.wiff	54700	10100	N/A	515000	175000		1	1.29	N/A
	5-7	Unknown	20211126-1.wiff	48800	9440	N/A	536000	172000		1	1.07	N/A
	5-8	Unknown	20211126-1.wiff	42500	7680	N/A	537000	172000		1	0.91	N/A
	5-9	Unknown	20211126-1.wiff	45700	8800	N/A	487000	151000		1	1.11	N/A
	5-10	Unknown	20211126-1.wiff	37800	7160	N/A	536000	170000		1	0.78	N/A
	5-11	Unknown	20211126-1.wiff	30900	5270	N/A	526000	161000		1	0.62	N/A
	5-12	Unknown	20211126-1.wiff	16500	2410	N/A	588000	187000		1	0.18	N/A
	6-1	Unknown	20211126-1.wiff	56700	11200	N/A	528000	166000		1	1.3	N/A
	6-2	Unknown	20211126-1.wiff	213000	43000	N/A	591000	186000		0	4.89	N/A
	6-3	Unknown	20211126-1.wiff	420000	88300	N/A	562000	188000		0	10.36	N/A
	6-4	Unknown	20211126-1.wiff	302000	62100	N/A	550000	184000		0	7.56	N/A
	6-5	Unknown	20211126-1.wiff	197000	41000	N/A	546000	183000		0	4.89	N/A
	6-6	Unknown	20211126-1.wiff	149000	28600	N/A	531000	177000		0	3.75	N/A
	6-7	Unknown	20211126-1.wiff	123000	23000	N/A	528000	177000		1	3.08	N/A
	6-8	Unknown	20211126-1.wiff	131000	24500	N/A	553000	188000		1	3.13	N/A
	6-9	Unknown	20211126-1.wiff	149000	28700	N/A	486000	162000		0	4.13	N/A
	6-10	Unknown	20211126-1.wiff	107000	21100	N/A	492000	168000		0	2.86	N/A
	6-11	Unknown	20211126-1.wiff	77500	14700	N/A	520000	160000		0	1.89	N/A
	6-12	Unknown	20211126-1.wiff	42400	8260	N/A	630000	201000		1	0.74	N/A
Control	1-2	Unknown	20211129-1.wiff	278000	54600	N/A	802000	245000		0	3.93	N/A
	1-3	Unknown	20211129-1.wiff	343000	66400	N/A	799000	242000		0	4.89	N/A
	1-5	Unknown	20211129-1.wiff	163000	33000	N/A	862000	266000		0	2.11	N/A
	1-6	Unknown	20211129-1.wiff	104000	21400	N/A	895000	264000		0	1.26	N/A
	1-7	Unknown	20211129-1.wiff	76600	15600	N/A	877000	262000		0	0.93	N/A
	1-8	Unknown	20211129-1.wiff	50500	10400	N/A	716000	185000		0	0.73	N/A
	1-9	Unknown	20211129-1.wiff	171000	36300	N/A	649000	211000		0	2.96	N/A
	1-10	Unknown	20211129-1.wiff	202000	43300	N/A	543000	185000		0	4.23	N/A
	1-11	Unknown	20211129-1.wiff	244000	52600	N/A	534000	179000		0	5.2	N/A
	1-12	Unknown	20211129-1.wiff	40600	8290	N/A	529000	116000		0	0.8	N/A
	2-1	Unknown	20211129-1.wiff	198000	39300	N/A	748000	221000		0	2.99	N/A
	2-2	Unknown	20211129-1.wiff	1220000	234000	N/A	697000	221000		0	20.2	N/A
	2-3	Unknown	20211129-1.wiff	681000	149000	N/A	664000	213000		0	11.79	N/A
	2-4	Unknown	20211129-1.wiff	637000	126000	N/A	767000	233000		0	9.55	N/A
	2-5	Unknown	20211129-1.wiff	351000	71300	N/A	786000	227000		0	5.09	N/A
	2-6	Unknown	20211129-1.wiff	193000	38300	N/A	785000	227000		0	2.76	N/A
	2-7	Unknown	20211129-1.wiff	131000	26000	N/A	808000	229000		0	1.79	N/A
	2-9	Unknown	20211129-1.wiff	90400	18100	N/A	820000	228000		0	1.19	N/A
	2-11	Unknown	20211129-1.wiff	138000	29900	N/A	657000	209000		0	2.35	N/A
	2-12	Unknown	20211129-1.wiff	32600	6700	N/A	832000	256000		0	0.37	N/A
	3-1	Unknown	20211130-1.wiff	1850000	347000	N/A	732000	217000		0	22.99	N/A
	3-2	Unknown	20211130-1.wiff	941000	181000	N/A	685000	207000		0	15.76	N/A
	3-3	Unknown	20211130-1.wiff	480000	95400	N/A	741000	209000		0	7.44	N/A
	3-4	Unknown	20211130-1.wiff	108000	23100	N/A	579000	178000		0	2.16	N/A
	3-5	Unknown	20211130-1.wiff	339000	65200	N/A	719000	218000		0	5.42	N/A
	3-6	Unknown	20211130-1.wiff	140000	29500	N/A	573000	179000		0	2.81	N/A
	3-7	Unknown	20211130-1.wiff	163000	33400	N/A	504000	110000		0	3.71	N/A
	3-8	Unknown	20211130-1.wiff	178000	35200	N/A	764000	206000		0	2.69	N/A
	3-9	Unknown	20211130-1.wiff	182000	38000	N/A	323000	50600		0	6.48	N/A
	3-10	Unknown	20211130-1.wiff	103000	19900	N/A	543000	170000		0	2.18	N/A
	3-11	Unknown	20211130-1.wiff	88500	16200	N/A	731000	223000		0	1.4	N/A
	3-12	Unknown	20211130-1.wiff	37500	6790	N/A	766000	221000		0	0.58	N/A
	4-1	Unknown	20211130-1.wiff	90500	19500	N/A	518000	165000		0	2.02	N/A
	4-2	Unknown	20211130-1.wiff	152000	32300	N/A	494000	165000		0	3.53	N/A
	4-3	Unknown	20211130-1.wiff	313000	66700	N/A	476000	160000		0	7.56	N/A
	4-4	Unknown	20211130-1.wiff	271000	57100	N/A	468000	159000		0	6.65	N/A
	4-5	Unknown	20211130-1.wiff	197000	42400	N/A	489000	168000		0	4.64	N/A
	4-6	Unknown	20211130-1.wiff	163000	34900	N/A	464000	157000		0	4.04	N/A
	4-7	Unknown	20211130-1.wiff	97500	21000	N/A	471000	163000		0	2.39	N/A
	4-8	Unknown	20211130-1.wiff	75100	16200	N/A	472000	165000		0	1.84	N/A
	4-9	Unknown	20211130-1.wiff	110000	23700	N/A	464000	157000		0	2.74	N/A
	4-10	Unknown	20211130-1.wiff	88900	19200	N/A	478000	161000		0	2.14	N/A
	4-11	Unknown	20211130-1.wiff	28100	6150	N/A	507000	158000		0	0.65	N/A
	4-12	Unknown	20211130-1.wiff	20500	4400	N/A	502000	157000		0	0.48	N/A
	5-1	Unknown	20211130-1.wiff	290000	62300	N/A	539000	166000		0	6.17	N/A
	5-2	Unknown	20211130-1.wiff	326000	68500	N/A	505000	170000		0	7.42	N/A
	5-3	Unknown	20211130-1.wiff	362000	76900	N/A	506000	172000		0	8.21	N/A
	5-4	Unknown	20211130-1.wiff	203000	43200	N/A	513000	175000		0	4.55	N/A
	5-5	Unknown	20211130-1.wiff	118000	25500	N/A	518000	175000		0	2.62	N/A
	5-6	Unknown	20211130-1.wiff	113000	24300	N/A	530000	185000		0	2.46	N/A
	5-7	Unknown	20211130-1.wiff	99000	21300	N/A	521000	177000		0	2.19	N/A
	5-8	Unknown	20211130-1.wiff	140000	29300	N/A	510000	159000		0	3.17	N/A
	5-9	Unknown	20211130-1.wiff	124000	26100	N/A	500000	155000		0	2.87	N/A
	5-10	Unknown	20211130-1.wiff	82200	17100	N/A	505000	156000		0	1.88	N/A
	5-11	Unknown	20211130-1.wiff	56300	11800	N/A	506000	158000		0	1.29	N/A
	5-12	Unknown	20211130-1.wiff	20300	4300	N/A	507000	158000		0	0.47	N/A
	6-2	Unknown	20211130-1.wiff	334000	71300	N/A	463000	158000		0	8.28	N/A
	6-3	Unknown	20211130-1.wiff	226000	49300	N/A	474000	156000		0	5.48	N/A
	6-4	Unknown	20211130-1.wiff	208000	44100	N/A	470000	157000		0	5.09	N/A
	6-5	Unknown	20211130-1.wiff	325000	69500	N/A	471000	159000		0	7.92	N/A
	6-6	Unknown	20211130-1.wiff	321000	69100	N/A	482000	160000		0	7.65	N/A
	6-7	Unknown	20211130-1.wiff	216000	46300	N/A	480000	163000		0	5.16	N/A
	6-8	Unknown	20211129-1.wiff	178000	36800	N/A	628000	158000		0	3.19	N/A
	6-9	Unknown	20211129-1.wiff	149000	32500	N/A	567000	189000		0	2.96	N/A
	6-10	Unknown	20211129-1.wiff	118000	26000	N/A	701000	218000		0	1.86	N/A
	6-11	Unknown	20211129-1.wiff	71700	15800	N/A	549000	165000		0	1.43	N/A
