# Supplementary material for: Effect of chronic unpredicted mild stress-induced depression on clopidogrel pharmacokinetics in rats
Source: PeerJ. 2022 Oct 3;10:e14111. doi: 10.7717/peerj.14111 (PMC9536304; doi:10.7717/peerj.14111)
Supplement: Supplemental Information 1 — The raw data for sucrose preference, average moving speed, total moving distance, freezing time, times entering the central area, cortex 5-HT level, plasma clopidogrel level, pharmacokinetic parameters of clopidogrel in rats’ plasma , CYP450 activity and expression in rat livers (Fig. 2–Fig. 5, and Tables 2 and 3) [file peerj-10-14111-s001.zip › CYP450 activity.xlsx]

## Sheet: CYP450 activity
CYP2C19 activity（ng/min*mg-1）in rats' liver microsomes						CYP2C9 activity（ng/min*mg-1）in rats' liver microsomes
Group	Sample No	OHMPT Con（ng/ml）	Average OHMPT Con（ng/ml）	CYP2C19 activity		Group	Sample No	OHTOL Con（ng/ml）	Average OHTOL Con（ng/ml）	CYP2C9 activity
Control	43-1	1.06	1.14	0.038		Control	43-1	26.45	26.57	0.885667
	43-2	1.22					43-2	26.69
	44-1	0.68	0.63	0.021			44-1	25.66	26.06	0.868667
	44-2	0.58					44-2	26.46
	45-1	0.4	0.43	0.0143333			45-1	24.38	24.14	0.804667
	45-2	0.46					45-2	23.9
	47-1	0.36	0.36	0.012			47-1	20.82	20.745	0.6915
	47-2	0.36					47-2	20.67
	48-1	0.36	0.38	0.0126667			48-1	21.63	21.36	0.712
	48-2	0.4					48-2	21.09
	50-1	0.97	0.985	0.0328333			50-1	30.55	30.565	1.01883
	50-2	1					50-2	30.58
	51-1	0.59	0.615	0.0205			51-1	30.83	31.325	1.04417
	51-2	0.64					51-2	31.82
	52-1	0.56	0.535	0.0178333			52-1	21.74	21.745	0.724833
	52-2	0.51					52-2	21.75
	B-1	1.71	1.68	0.056			B-1	53.4	53.39	1.77967
	B-2	1.65					B-2	53.38
CUMS	16-1	1.94	1.97	0.0656667		CUMS	16-1	52.11	52.375	1.74583
	16-2	2					16-2	52.64
	17-1	2.01	1.975	0.0658333			17-1	63.77	63.31	2.11033
	17-2	1.94					17-2	62.85
	20-1	2.41	2.345	0.0781667			20-1	36.79	36.525	1.2175
	20-2	2.28					20-2	36.26
	21-1	2.89	2.96	0.0986667			21-1	62.55	62.125	2.07083
	21-2	3.03					21-2	61.7
	22-1	2.09	2.045	0.0681667			22-1	33.24	33.615	1.1205
	22-2	2					22-2	33.99
	23-1	2.95	2.95	0.0983333			23-1	60.03	60.135	2.0045
	23-2	2.95					23-2	60.24
	24-1	1.67	1.74	0.058			24-1	40.31	40.59	1.353
	24-2	1.81					24-2	40.87
	27-1	1.85	1.865	0.0621667			27-1	34.52	33.835	1.12783
	27-2	1.88					27-2	33.15
	28-1	1.51	1.615	0.0538333			28-1	29.89	30.07	1.00233
	28-2	1.72					28-2	30.25
