# Supplementary material for: Effect of chronic unpredicted mild stress-induced depression on clopidogrel pharmacokinetics in rats
Source: PeerJ. 2022 Oct 3;10:e14111. doi: 10.7717/peerj.14111 (PMC9536304; doi:10.7717/peerj.14111)
Supplement: Supplemental Information 1 — The raw data for sucrose preference, average moving speed, total moving distance, freezing time, times entering the central area, cortex 5-HT level, plasma clopidogrel level, pharmacokinetic parameters of clopidogrel in rats’ plasma , CYP450 activity and expression in rat livers (Fig. 2–Fig. 5, and Tables 2 and 3) [file peerj-10-14111-s001.zip › Open field experiment.xlsx]

## Sheet: Open field experiment 
		Rat ID	Total distance (mm)	cm	Average speed(mm/s)	Total freezing time(s）	Number entries in Center(n)	Distance travelled (mm) in Outer Region	Time spent in Outer Region(s)	Average speed(mm/s)	Number entries in Outer Region(n)	Latency(s)	Freezing time in Outer Region（s)	Distance travelled (mm) in Center	Time spent in Center(s)	Average speed(mm/s)	Latency(s)	Freezing time in Center（s)
CUMS	before	1	27754.8	2775.47	92.35	232	5	19514	271.5	71.87	6	1	69	8240.7	29.03	283.84	0	5
		2	48751.6	4875.16	162.22	215.47	14	22203.1	230.53	96.31	15	1.5	178.03	26548.6	70	379.27	0	16
		3	29839.5	2983.95	99.29	252.8	10	18543.2	244	76	10	0	96	11296.3	56.53	199.82	1	7
		4	24042.8	2404.28	79.74	310.57	4	3874.49	56.5	68.58	5	84.03	18.5	20168.3	245.03	82.31	0	113.5
		5	14957.2	1495.72	49.77	254.93	1	763.9	53.53	14.27	1	2.03	51	14193.3	247	57.46	0	81.5
		6	46124.1	4612.41	153.47	307.57	13	28160.9	271.03	103.9	13	0	53	17963.3	29.5	608.92	53.53	21
		7	20671	2067.1	68.78	362.67	7	6325.86	242	26.14	8	12.03	238	14345.1	58.53	245.08	0	20.03
		8	28467	2846.7	94.72	211.6	6	18865.2	244.53	77.15	6	0	71.5	9601.75	56	171.46	3.53	46
		9	41763.7	4176.37	137.59	294.93	2	38599.8	301.03	128.22	2	0	127	3163.92	2.5	1265.57	203.03	1
		M		3137.46	104.214	271.393	6.88889
		SD		1166.84	38.6953	50.7447	4.59468
	after	1	8601.83	860.183	14.34	474.94	2	8601.83	599.67	14.34	0	0.00	474.94	0.00	0.00	0.00	599.67	0.00
		2	1955.75	195.575	3.26	541.29	0	1955.75	599.93	3.26	0	0.00	541.29	0.00	0.00	0.00	599.93	0.00
		3	3759.41	375.941	6.27	545.21	0	3759.41	599.66	6.27	0	0.00	545.21	0.00	0.00	0.00	599.66	0.00
		4	1870.39	187.039	3.12	568.84	0	1870.39	600.00	3.12	0	0.00	568.84	0.00	0.00	0.00	600.00	0.00
		5	5755.02	575.502	9.6	522.56	0	5755.02	599.67	9.60	0	0.00	522.56	0.00	0.00	0.00	599.67	0.00
		6	7651.78	765.178	12.75	480.03	0	7651.78	599.99	12.75	0	0.00	480.03	0.00	0.00	0.00	599.99	0.00
		7	3676.76	367.676	6.13	507.28	0	3676.76	599.70	6.13	0	0.00	507.28	0.00	0.00	0.00	599.70	0.00
		8	3677.23	367.723	6.13	524.06	0	3677.23	599.62	6.13	0	0.00	524.06	0.00	0.00	0.00	599.62	0.00
		9	2557.01	255.701	4.26	547.6	0	2557.01	600.01	4.26	0	0.00	547.60	0.00	0.00	0.00	600.01	0.00
		M		438.946	7.31778	523.534	0.222222
		SD		243.131	4.05255	31.4967	0.666667
Control	before	1	30109.4	3010.94	50.23	289.07	4	28750.9	589.87	48.74	4	0	289.07	1358.57	9.6	141.52	47.47	0
		2	46261.6	4626.16	77.1	174.93	5	43774.8	588.8	74.35	5	0	174.93	2486.73	11.2	222.03	284.27	0
		3	25413.9	2541.39	42.39	247	0	22064.6	537.13	41.08	1	62.93	227.27	3349.3	62.4	53.67	0	19.73
		4	26243.9	2624.39	43.74	313.6	5	21463.5	565.33	37.97	5	0	309.87	4780.37	34.67	137.9	32	3.73
		5	38520.8	3852.08	64.2	265.6	0	38520.8	600	64.2	0	0	265.6	0	0	0	600	0
		6	35341.8	3534.18	59.06	300.8	0	35341.8	598.4	59.06	0	0	300.8	0	0	0	598.4	0
		7	46305.2	4630.52	78	161.53	7	42009.5	567.53	74.02	7	0	159.93	4295.73	26.13	164.38	142.73	1.6
		8	38370.4	3837.04	63.96	238.33	6	35185.7	588.73	59.77	6	0	238.33	3184.73	11.2	284.35	16	0
		9	43236.5	4323.65	72.08	220.27	6	41123.6	588.13	69.92	6	0	218.67	2112.91	11.73	180.08	69.33	1.6
		M		3664.48	61.1956	245.681	3.66667
		SD		801.931	13.4798	53.2905	2.87228
	after	1	25364.00	2536.4	42.27	284.07	0	0.00	0	0.00	0	600.00	0.00	25364.00	600.00	42.27	0.00	284.07
		2	22762.78	2276.28	38.5	276.73	1	211.19	2.67	79.20	0	0.00	0.00	22551.59	588.53	38.32	3.20	276.73
		3	58185.12	5818.51	97.86	130.93	12	7129.36	34.87	204.48	12	68.27	2.67	51055.75	559.73	91.21	0.00	128.27
		4	6979.32	697.932	11.64	451.4	2	4349.14	288.73	15.06	1	0.00	205.00	2630.18	310.93	8.46	277.53	246.40
		5	48343.64	4834.36	81.23	197.33	6	1856.80	13.87	133.90	6	95.47	0.00	46486.85	581.27	79.98	0.00	197.33
		6	7711.88	771.188	12.85	482.13	0	0.00	0.00	0.00	0	599.93	0.00	7711.88	599.93	12.85	0.00	482.13
		7	7873.45	787.345	13.12	480	0	0.00	0.00	0.00	0	599.93	0.00	7873.45	599.93	13.12	0.00	480.00
		8	59217.71	5921.77	100.7	128.67	11	5102.71	24.60	207.43	11	180.93	0.00	54114.99	563.47	96.04	0.00	128.67
		9	58032.90	5803.29	100.69	108.6	11	5171.06	30.40	170.10	11	127.00	1.60	52861.89	545.93	96.83	0.00	107.00
		M		3271.9	55.4289	282.207	4.77778
		SD		2316.8	39.5985	154.739	5.26255
