# Supplementary material for: Effect of chronic unpredicted mild stress-induced depression on clopidogrel pharmacokinetics in rats
Source: PeerJ. 2022 Oct 3;10:e14111. doi: 10.7717/peerj.14111 (PMC9536304; doi:10.7717/peerj.14111)
Supplement: Supplemental Information 1 — The raw data for sucrose preference, average moving speed, total moving distance, freezing time, times entering the central area, cortex 5-HT level, plasma clopidogrel level, pharmacokinetic parameters of clopidogrel in rats’ plasma , CYP450 activity and expression in rat livers (Fig. 2–Fig. 5, and Tables 2 and 3) [file peerj-10-14111-s001.zip › qRT-PCR.xlsx]

## Sheet: CYP3A1
Block Type		96well
Chemistry		SYBR_GREEN
Experiment File Name		D:\wujing\CYP3A1-ACTB-10-30-NEW.eds
Experiment Run End Time		2021-10-30 16:23:40 PM CST
Instrument Type		steponeplus
Passive Reference		ROX
Well		Sample Name	Target Name	Task	Reporter	Quencher	RQ	RQ Min	RQ Max	Cт	Cт Mean	Cт SD	ΔCт	ΔCт Mean	ΔCт SE	HK Control ΔCт Mean	HK Control ΔCт SE	ΔΔCт	Automatic Ct Threshold	Ct Threshold	Automatic Baseline	Baseline Start	Baseline End	Efficiency	Tm1	Tm2	Tm3	Comments	BADROX	HIGHSD	MTP
C8	CUMS	1	ACTB	UNKNOWN	SYBR	None				22.6644	22.5674	0.137168							TRUE	1.88188	TRUE	3	15	1	86.8822				N	N	N
D8		1	ACTB	UNKNOWN	SYBR	None				22.4704	22.5674	0.137168							TRUE	1.88188	TRUE	3	15	1	86.8822				N	N	N
G8		2	ACTB	UNKNOWN	SYBR	None				22.7046	22.6818	0.0321422							TRUE	1.88188	TRUE	3	15	1	86.8822				N	N	N
H8		2	ACTB	UNKNOWN	SYBR	None				22.6591	22.6818	0.0321422							TRUE	1.88188	TRUE	3	15	1	86.8822				N	N	N
A9		3	ACTB	UNKNOWN	SYBR	None				19.9267	19.8979	0.0407429							TRUE	1.88188	TRUE	3	12	1	86.7341				Y	N	N
B9		3	ACTB	UNKNOWN	SYBR	None				19.8691	19.8979	0.0407429							TRUE	1.88188	TRUE	3	12	1	86.7341				Y	N	N
C9		4	ACTB	UNKNOWN	SYBR	None				18.5458	18.8689	0.456888							TRUE	1.88188	TRUE	3	11	1	86.7341				Y	N	N
D9		4	ACTB	UNKNOWN	SYBR	None				19.192	18.8689	0.456888							TRUE	1.88188	TRUE	3	11	1	86.7341				N	N	N
E9		5	ACTB	UNKNOWN	SYBR	None				20.6335	20.5796	0.0762217							TRUE	1.88188	TRUE	3	13	1	86.7341				N	N	N
F9		5	ACTB	UNKNOWN	SYBR	None				20.5257	20.5796	0.0762217							TRUE	1.88188	TRUE	3	13	1	86.7341				Y	N	N
G9		6	ACTB	UNKNOWN	SYBR	None				18.742	18.8534	0.157564							TRUE	1.88188	TRUE	3	11	1	86.8834				N	N	N
H9		6	ACTB	UNKNOWN	SYBR	None				18.9648	18.8534	0.157564							TRUE	1.88188	TRUE	3	11	1	86.8834				N	N	N
A10		7	ACTB	UNKNOWN	SYBR	None				19.476	19.3743	0.143836							TRUE	1.88188	TRUE	3	11	1	86.7341				N	N	N
B10		7	ACTB	UNKNOWN	SYBR	None				19.2726	19.3743	0.143836							TRUE	1.88188	TRUE	3	12	1	86.7341				N	N	N
C10		8	ACTB	UNKNOWN	SYBR	None				20.1534	20.2118	0.0825498							TRUE	1.88188	TRUE	3	13	1	86.7341				N	N	N
D10		8	ACTB	UNKNOWN	SYBR	None				20.2702	20.2118	0.0825498							TRUE	1.88188	TRUE	3	13	1	86.7341				N	N	N
E10		9	ACTB	UNKNOWN	SYBR	None				19.88	19.8314	0.0686313							TRUE	1.88188	TRUE	3	12	1	86.7341				N	N	N
F10		9	ACTB	UNKNOWN	SYBR	None				19.7829	19.8314	0.0686313							TRUE	1.88188	TRUE	3	12	1	86.7341				N	N	N
G10	Control	1	ACTB	UNKNOWN	SYBR	None				19.8718	19.9784	0.150787							TRUE	1.88188	TRUE	3	12	1	86.8834				N	N	N
H10		1	ACTB	UNKNOWN	SYBR	None				20.085	19.9784	0.150787							TRUE	1.88188	TRUE	3	11	1	86.8834				N	N	N
A11		2	ACTB	UNKNOWN	SYBR	None				22.1634	22.1954	0.0451841							TRUE	1.88188	TRUE	3	15	1	86.8839				N	N	N
B11		2	ACTB	UNKNOWN	SYBR	None				22.2273	22.1954	0.0451841							TRUE	1.88188	TRUE	3	14	1	86.7346				N	N	N
C11		3	ACTB	UNKNOWN	SYBR	None				23.4309	23.419	0.0167212							TRUE	1.88188	TRUE	3	16	1	86.7346				N	N	N
D11		3	ACTB	UNKNOWN	SYBR	None				23.4072	23.419	0.0167212							TRUE	1.88188	TRUE	3	16	1	86.7346				N	N	N
E11		4	ACTB	UNKNOWN	SYBR	None				19.6101	20.2707	0.934255							TRUE	1.88188	TRUE	3	11	1	86.7346				N	Y	N
F11		4	ACTB	UNKNOWN	SYBR	None				20.9314	20.2707	0.934255							TRUE	1.88188	TRUE	3	14	1	86.8839				N	Y	N
G11		5	ACTB	UNKNOWN	SYBR	None				23.6069	23.6991	0.130372							TRUE	1.88188	TRUE	3	15	1	86.8839				N	N	N
H11		5	ACTB	UNKNOWN	SYBR	None				23.7913	23.6991	0.130372							TRUE	1.88188	TRUE	3	15	1	86.8839				N	N	N
A12		6	ACTB	UNKNOWN	SYBR	None				21.6103	21.7105	0.141686							TRUE	1.88188	TRUE	3	14	1	86.8839				N	N	N
B12		6	ACTB	UNKNOWN	SYBR	None				21.8106	21.7105	0.141686							TRUE	1.88188	TRUE	3	14	1	86.8839				N	N	N
C12		7	ACTB	UNKNOWN	SYBR	None				21.7617	21.7886	0.038094							TRUE	1.88188	TRUE	3	14	1	86.8839				N	N	N
D12		7	ACTB	UNKNOWN	SYBR	None				21.8155	21.7886	0.038094							TRUE	1.88188	TRUE	3	14	1	86.7346				N	N	N
E12		8	ACTB	UNKNOWN	SYBR	None				19.8963	19.8775	0.0265572							TRUE	1.88188	TRUE	3	12	1	86.8839				N	N	N
F12		8	ACTB	UNKNOWN	SYBR	None				19.8587	19.8775	0.0265572							TRUE	1.88188	TRUE	3	12	1	86.8839				N	N	N
G12		9	ACTB	UNKNOWN	SYBR	None				21.9647	21.9447	0.028208							TRUE	1.88188	TRUE	3	14	1	86.8839				N	N	N
H12		9	ACTB	UNKNOWN	SYBR	None				21.9248	21.9447	0.028208							TRUE	1.88188	TRUE	3	11	1	87.0333				N	N	N
C1	CUMS	1	CYP3A1	UNKNOWN	SYBR	None	1	0.258155	3.87364	35.0669	35.0669	0.627326
D1		1	CYP3A1	UNKNOWN	SYBR	None	1	0.258155	3.87364	35.054	35.0669	0.627326
G1		2	CYP3A1	UNKNOWN	SYBR	None	6.37013	1.73252	23.4217	32.9536	33.3895	0.616579
H1		2	CYP3A1	UNKNOWN	SYBR	None	6.37013	1.73252	23.4217	32.5176	33.3895	0.616579
A2		3	CYP3A1	UNKNOWN	SYBR	None	5.65634	2.16355	14.7878	30.0211	30.0201	0.453886
B2		3	CYP3A1	UNKNOWN	SYBR	None	5.65634	2.16355	14.7878	30.012	30.0201	0.453886
C2		4	CYP3A1	UNKNOWN	SYBR	None	4.81878	1.82193	12.7451	29.3433	29.4987	0.0629869
D2		4	CYP3A1	UNKNOWN	SYBR	None	4.81878	1.82193	12.7451	29.5878	29.4987	0.0629869
E2		5	CYP3A1	UNKNOWN	SYBR	None	12.9375	6.7395	24.8356	30.2291	30.041	0.299701
F2		5	CYP3A1	UNKNOWN	SYBR	None	12.9375	6.7395	24.8356	29.6172	30.041	0.299701
G2		6	CYP3A1	UNKNOWN	SYBR	None	6.72352	4.80529	9.4075	29.1472	29.0637	0.0233028
H2		6	CYP3A1	UNKNOWN	SYBR	None	6.72352	4.80529	9.4075	29.0307	29.0637	0.0233028
A3		7	CYP3A1	UNKNOWN	SYBR	None	7.8158	5.20261	11.7415	29.5509	29.4419	0.12867
B3		7	CYP3A1	UNKNOWN	SYBR	None	7.8158	5.20261	11.7415	29.3599	29.4419	0.12867
C3		8	CYP3A1	UNKNOWN	SYBR	None	1.58371	1.13341	2.21291	32.4915	32.5873	0.135463
D3		8	CYP3A1	UNKNOWN	SYBR	None	1.58371	1.13341	2.21291	32.6957	32.5873	0.135463
E3		9	CYP3A1	UNKNOWN	SYBR	None	16.2621	12.4461	21.248	28.8511	28.8265	0.106635
F3		9	CYP3A1	UNKNOWN	SYBR	None	16.2621	12.4461	21.248	28.7757	28.8265	0.106635
G3	Control	1	CYP3A1	UNKNOWN	SYBR	None	5.36363	3.63825	7.90725	30.5729	30.4982	0.105538
H3		1	CYP3A1	UNKNOWN	SYBR	None	5.36363	3.63825	7.90725	30.4236	30.4982	0.105538
A4		2	CYP3A1	UNKNOWN	SYBR	None	9.48235	3.63916	24.7076	31.5737	31.8932	0.45187
B4		2	CYP3A1	UNKNOWN	SYBR	None	9.48235	3.63916	24.7076	32.2127	31.8932	0.45187
C4		3	CYP3A1	UNKNOWN	SYBR	None	42.1256	17.6907	100.311	31.2561	30.9655	0.411075
D4		3	CYP3A1	UNKNOWN	SYBR	None	42.1256	17.6907	100.311	30.6748	30.9655	0.411075
E4		4	CYP3A1	UNKNOWN	SYBR	None	87.7046	12.1656	632.28	26.7114	26.7592	0.0675995
F4		4	CYP3A1	UNKNOWN	SYBR	None	87.7046	12.1656	632.28	26.807	26.7592	0.0675995
G4		5	CYP3A1	UNKNOWN	SYBR	None	5.00176	2.21166	11.3117	34.5774	34.3197	0.364338
H4		5	CYP3A1	UNKNOWN	SYBR	None	5.00176	2.21166	11.3117	34.0621	34.3197	0.364338
A5		6	CYP3A1	UNKNOWN	SYBR	None	13.3	7.1095	24.8807	31.1047	30.9202	0.261025
B5		6	CYP3A1	UNKNOWN	SYBR	None	13.3	7.1095	24.8807	30.7356	30.9202	0.261025
C5		7	CYP3A1	UNKNOWN	SYBR	None	0.323635	0.0420792	2.48911	37.0427	36.3592	0.966629
D5		7	CYP3A1	UNKNOWN	SYBR	None	0.323635	0.0420792	2.48911	35.6757	36.3592	0.966629
E5		8	CYP3A1	UNKNOWN	SYBR	None	17.4969	13.9772	21.9029	28.6186	28.6915	0.103138
F5		8	CYP3A1	UNKNOWN	SYBR	None	17.4969	13.9772	21.9029	28.7645	28.6915	0.103138
G5		9	CYP3A1	UNKNOWN	SYBR	None	18.9152	0.0406051	8811.37	28.5864	30.6463	2.91321
H5		9	CYP3A1	UNKNOWN	SYBR	None	18.9152	0.0406051	8811.37	32.7063	30.6463	2.91321
Analysis Type		Singleplex
Endogenous Control		ACTB
RQ Min/Max Confidence Level		95.0
Reference Sample		2
														14.5885	1.06737			1.64545	TRUE	0.627871	TRUE	3	27	1	81.8075				N	Y	N
														14.5885	1.06737			1.64545	TRUE	0.627871	TRUE	3	29	1	83.0023				N	Y	N
														12.9431	0.454067			0	TRUE	0.627871	TRUE	3	28	1	82.2556				N	Y	N
														12.9431	0.454067			0	TRUE	0.627871	TRUE	3	30	1	81.3594				N	Y	N
														13.0311	1.0492			0.0880814	TRUE	0.627871	TRUE	3	30	1	82.2556				N	Y	N
														13.0311	1.0492			0.0880814	TRUE	0.627871	TRUE	3	27	1	82.1062				N	Y	N
														10.2717	0.436579			-2.67132	TRUE	0.627871	TRUE	3	26	1	81.8075				N	Y	N
														10.2717	0.436579			-2.67132	TRUE	0.627871	TRUE	3	25	1	81.8075				N	Y	N
														10.4432	0.322236			-2.49987	TRUE	0.627871	TRUE	3	24	1	83.1517				N	N	N
														10.4432	0.322236			-2.49987	TRUE	0.627871	TRUE	3	24	1	82.1062				N	N	N
														10.6744	0.326124			-2.26867	TRUE	0.627871	TRUE	3	23	1	82.1062				N	N	N
														10.6744	0.326124			-2.26867	TRUE	0.627871	TRUE	3	23	1	82.1062				N	N	N
														9.24956	0.218667			-3.69349	TRUE	0.627871	TRUE	3	23	1	83.3011				N	N	N
														9.24956	0.218667			-3.69349	TRUE	0.627871	TRUE	3	23	1	83.3011				N	N	N
														10.1938	0.112627			-2.74922	TRUE	0.627871	TRUE	3	22	1	82.2556				N	N	N
														10.1938	0.112627			-2.74922	TRUE	0.627871	TRUE	3	22	1	82.2556				N	N	N
														9.97666	0.136464			-2.96639	TRUE	0.627871	TRUE	3	23	1	82.7006				N	N	N
														9.97666	0.136464			-2.96639	TRUE	0.627871	TRUE	3	23	1	83.1487				N	N	N
														12.2797	0.112171			-0.66331	TRUE	0.627871	TRUE	3	26	1	81.9539				N	N	N
														12.2797	0.112171			-0.66331	TRUE	0.627871	TRUE	3	26	1	81.6552	75.8307			N	N	Y
														8.91961	0.0896695			-4.02344	TRUE	0.627871	TRUE	3	22	1	82.1033				N	N	N
														8.91961	0.0896695			-4.02344	TRUE	0.627871	TRUE	3	22	1	82.1033				N	N	N
														10.5198	0.130144			-2.42321	TRUE	0.627871	TRUE	3	24	1	82.4019				N	N	N
														10.5198	0.130144			-2.42321	TRUE	0.627871	TRUE	3	23	1	82.2526				N	N	N
														9.69781	0.321113			-3.24524	TRUE	0.627871	TRUE	3	25	1	82.85				N	N	N
														9.69781	0.321113			-3.24524	TRUE	0.627871	TRUE	3	26	1	82.1033				N	N	N
														7.54643	0.290915			-5.39663	TRUE	0.627871	TRUE	3	25	1	83.5967				N	N	N
														7.54643	0.290915			-5.39663	TRUE	0.627871	TRUE	3	24	1	83.5967				N	N	N
														6.48847	0.662345			-6.45458	TRUE	0.627871	TRUE	3	20	1	83.5967				N	N	N
														6.48847	0.662345			-6.45458	TRUE	0.627871	TRUE	3	19	1	83.5967				N	N	N
														10.6206	0.273623			-2.32243	TRUE	0.627871	TRUE	3	28	1	81.9539				N	N	N
														10.6206	0.273623			-2.32243	TRUE	0.627871	TRUE	3	28	1	81.8046				N	N	N
														9.2097	0.21001			-3.73335	TRUE	0.627871	TRUE	3	24	1	83.5959				N	N	N
														9.2097	0.21001			-3.73335	TRUE	0.627871	TRUE	3	23	1	83.5959				N	N	N
														14.5706	0.68404			1.62756	TRUE	0.627871	TRUE	3	31	1	82.6999				N	Y	N
														14.5706	0.68404			1.62756	TRUE	0.627871	TRUE	3	29	1	82.1026				N	Y	N
														8.81403	0.0753083			-4.12903	TRUE	0.627871	TRUE	3	22	1	83.1479				N	N	N
														8.81403	0.0753083			-4.12903	TRUE	0.627871	TRUE	3	22	1	83.2973				N	N	N
														8.70158	2.06005			-4.24148	TRUE	0.627871	TRUE	3	22	1	83.7452				N	Y	N
														8.70158	2.06005			-4.24148	TRUE	0.627871	TRUE	3	26	1	82.4013				N	Y	N

## Sheet: CYP1A2
Block Type		96well
Chemistry		SYBR_GREEN
Experiment File Name		D:\wujing\CTP1A2-ACTB-NEW-10-30.eds
Experiment Run End Time		2021-10-30 13:25:39 PM CST
Instrument Type		steponeplus
Passive Reference		ROX
Well		Sample Name	Target Name	Task	Reporter	Quencher	RQ	RQ Min	RQ Max	Cт	Cт Mean	Cт SD	ΔCт	ΔCт Mean	ΔCт SE	HK Control ΔCт Mean	HK Control ΔCт SE	ΔΔCт	Automatic Ct Threshold	Ct Threshold	Automatic Baseline	Baseline Start	Baseline End	Efficiency	Tm1	Tm2	Tm3	Comments	BADROX	HIGHSD
A8	CUMS	1	ACTB	UNKNOWN	SYBR	None				19.9629	19.9064	0.0798484							TRUE	1.29079	TRUE	3	12	1	86.8833				N	N
B8		1	ACTB	UNKNOWN	SYBR	None				19.8499	19.9064	0.0798484							TRUE	1.29079	TRUE	3	12	1	86.734				N	N
C8		2	ACTB	UNKNOWN	SYBR	None				22.1948	22.2402	0.064101							TRUE	1.29079	TRUE	3	16	1	86.734				N	N
D8		2	ACTB	UNKNOWN	SYBR	None				22.2855	22.2402	0.064101							TRUE	1.29079	TRUE	3	15	1	86.734				N	N
A9		3	ACTB	UNKNOWN	SYBR	None				19.8581	19.8337	0.0344107							TRUE	1.29079	TRUE	3	13	1	86.7358				N	N
B9		3	ACTB	UNKNOWN	SYBR	None				19.8094	19.8337	0.0344107							TRUE	1.29079	TRUE	3	9	1	86.5864				N	N
C9		4	ACTB	UNKNOWN	SYBR	None				18.4776	18.652	0.246622							TRUE	1.29079	TRUE	3	10	1	86.7358				N	N
D9		4	ACTB	UNKNOWN	SYBR	None				18.8264	18.652	0.246622							TRUE	1.29079	TRUE	3	11	1	86.7358				N	N
E9		5	ACTB	UNKNOWN	SYBR	None				20.4535	20.4243	0.0414226							TRUE	1.29079	TRUE	3	13	1	86.7358				N	N
F9		5	ACTB	UNKNOWN	SYBR	None				20.395	20.4243	0.0414226							TRUE	1.29079	TRUE	3	14	1	86.7358				N	N
G9		6	ACTB	UNKNOWN	SYBR	None				20.2835	19.5182	1.08231							TRUE	1.29079	TRUE	3	13	1	86.7358				Y	N
H9		6	ACTB	UNKNOWN	SYBR	None				18.7529	19.5182	1.08231							TRUE	1.29079	TRUE	3	11	1	86.7358				Y	N
A10		7	ACTB	UNKNOWN	SYBR	None				19.3976	19.358	0.0560128							TRUE	1.29079	TRUE	3	11	1	86.7358				N	N
B10		7	ACTB	UNKNOWN	SYBR	None				19.3184	19.358	0.0560128							TRUE	1.29079	TRUE	3	12	1	86.5864				N	N
C10		8	ACTB	UNKNOWN	SYBR	None				20.055	20.0745	0.0275661							TRUE	1.29079	TRUE	3	13	1	86.5864				N	N
D10		8	ACTB	UNKNOWN	SYBR	None				20.094	20.0745	0.0275661							TRUE	1.29079	TRUE	3	13	1	86.5864				N	N
E10		9	ACTB	UNKNOWN	SYBR	None				19.7678	19.7316	0.0511777							TRUE	1.29079	TRUE	3	13	1	86.7358				N	N
F10		9	ACTB	UNKNOWN	SYBR	None				19.6954	19.7316	0.0511777							TRUE	1.29079	TRUE	3	12	1	86.7358				N	N
G10	Control	1	ACTB	UNKNOWN	SYBR	None				19.7038	19.819	0.162917							TRUE	1.29079	TRUE	3	12	1	86.7358				N	N
H10		1	ACTB	UNKNOWN	SYBR	None				19.9342	19.819	0.162917							TRUE	1.29079	TRUE	3	11	1	86.7358				N	N
A11		2	ACTB	UNKNOWN	SYBR	None				21.9859	22.192	0.0370231							TRUE	1.29079	TRUE	3	15	1	86.7354				N	N
B11		2	ACTB	UNKNOWN	SYBR	None				22.0382	22.192	0.0370231							TRUE	1.29079	TRUE	3	15	1	86.7354				N	N
C11		3	ACTB	UNKNOWN	SYBR	None				23.3201	23.2709	0.0696819							TRUE	1.29079	TRUE	3	16	1	86.7354				N	N
D11		3	ACTB	UNKNOWN	SYBR	None				23.2216	23.2709	0.0696819							TRUE	1.29079	TRUE	3	16	1	86.7354				N	N
E11		4	ACTB	UNKNOWN	SYBR	None				19.6148	21.7897	0.247372							TRUE	1.29079	TRUE	3	12	1	86.7354				N	N
F11		4	ACTB	UNKNOWN	SYBR	None				19.9646	21.7897	0.247372							TRUE	1.29079	TRUE	3	13	1	86.7354				N	N
G11		5	ACTB	UNKNOWN	SYBR	None				23.5252	22.5941	0.0973936							TRUE	1.29079	TRUE	3	16	1	86.8847				N	N
H11		5	ACTB	UNKNOWN	SYBR	None				23.663	22.5941	0.0973936							TRUE	1.29079	TRUE	3	16	1	86.8847				N	N
A12		6	ACTB	UNKNOWN	SYBR	None				21.5585	20.8766	0.0256496							TRUE	1.29079	TRUE	3	14	1	86.8847				N	N
B12		6	ACTB	UNKNOWN	SYBR	None				21.5947	20.8766	0.0256496							TRUE	1.29079	TRUE	3	13	1	86.7354				N	N
C12		7	ACTB	UNKNOWN	SYBR	None				22.1908	21.7875	0.334726							TRUE	1.8522	TRUE	3	14	1	86.8808				N	N
D12		7	ACTB	UNKNOWN	SYBR	None				22.6642	21.7875	0.334726							TRUE	1.8522	TRUE	3	15	1	86.7314				N	N
E12		8	ACTB	UNKNOWN	SYBR	None				20.2188	19.7117	0.0242739							TRUE	1.8522	TRUE	3	12	1	86.8808				N	N
F12		8	ACTB	UNKNOWN	SYBR	None				20.1845	19.7117	0.0242739							TRUE	1.8522	TRUE	3	12	1	86.8808				N	N
G12		9	ACTB	UNKNOWN	SYBR	None				22.3056	21.8923	0.0329986							TRUE	1.8522	TRUE	3	14	1	86.8808				N	N
H12		9	ACTB	UNKNOWN	SYBR	None				22.2589	21.8923	0.0329986							TRUE	1.8522	TRUE	3	14	1	87.0301				N	N
A4	CUMS	1	CYP1A2	UNKNOWN	SYBR	None				18.6261	17.9616	0.939802							TRUE	0.674483	TRUE	3	11	1	83.5986				Y	N
B4		1	CYP1A2	UNKNOWN	SYBR	None				17.297	17.9616	0.939802							TRUE	0.674483	TRUE	3	11	1	83.5986				Y	N
C4		2	CYP1A2	UNKNOWN	SYBR	None				17.3989	18.1252	1.02709							TRUE	0.674483	TRUE	3	11	1	83.4493				Y	N
D4		2	CYP1A2	UNKNOWN	SYBR	None				18.8515	18.1252	1.02709							TRUE	0.674483	TRUE	3	12	1	83.5986				Y	N
A5		3	CYP1A2	UNKNOWN	SYBR	None				17.0001	16.9059	0.133216							TRUE	0.674483	TRUE	3	9	1	83.7477				N	N
B5		3	CYP1A2	UNKNOWN	SYBR	None				16.8117	16.9059	0.133216							TRUE	0.674483	TRUE	3	10	1	83.7477				N	N
C5		4	CYP1A2	UNKNOWN	SYBR	None				16.6344	16.5715	0.0889238							TRUE	0.674483	TRUE	3	11	1	83.7477				N	N
D5		4	CYP1A2	UNKNOWN	SYBR	None				16.5087	16.5715	0.0889238							TRUE	0.674483	TRUE	3	10	1	83.5984				N	N
E5		5	CYP1A2	UNKNOWN	SYBR	None				16.7328	16.8435	0.156534							TRUE	0.674483	TRUE	3	9	1	83.7477				N	N
F5		5	CYP1A2	UNKNOWN	SYBR	None				16.9542	16.8435	0.156534							TRUE	0.674483	TRUE	3	9	1	83.7477				N	N
G5		6	CYP1A2	UNKNOWN	SYBR	None				16.0104	16.1141	0.146745							TRUE	0.674483	TRUE	3	10	1	83.8971				N	N
H5		6	CYP1A2	UNKNOWN	SYBR	None				16.2179	16.1141	0.146745							TRUE	0.674483	TRUE	3	9	1	83.8971				N	N
A6		7	CYP1A2	UNKNOWN	SYBR	None				16.9451	16.9014	0.0617718							TRUE	0.674483	TRUE	3	10	1	83.7477				N	N
B6		7	CYP1A2	UNKNOWN	SYBR	None				16.8578	16.9014	0.0617718							TRUE	0.674483	TRUE	3	10	1	83.7477				N	N
C6		8	CYP1A2	UNKNOWN	SYBR	None				16.5055	16.4663	0.0554531							TRUE	0.674483	TRUE	3	10	1	83.7477				N	N
D6		8	CYP1A2	UNKNOWN	SYBR	None				16.427	16.4663	0.0554531							TRUE	0.674483	TRUE	3	10	1	83.4491				N	N
E6		9	CYP1A2	UNKNOWN	SYBR	None				17.4034	17.4034	0.0630134							TRUE	0.674483	TRUE	3	39	1	62.2435				N	Y
F6		9	CYP1A2	UNKNOWN	SYBR	None				17.4034	17.4034	0.0630134							TRUE	0.674483	TRUE	3	11	1	83.5984				N	N
G6	Control	1	CYP1A2	UNKNOWN	SYBR	None				16.9788	16.9563	0.0317201							TRUE	0.674483	TRUE	3	11	1	83.7477				N	N
H6		1	CYP1A2	UNKNOWN	SYBR	None				16.9339	16.9563	0.0317201							TRUE	0.674483	TRUE	3	10	1	83.7477				N	N
A7		2	CYP1A2	UNKNOWN	SYBR	None				18.9869	18.9082	0.111361							TRUE	0.674483	TRUE	3	11	1	83.7464				N	N
B7		2	CYP1A2	UNKNOWN	SYBR	None				18.8294	18.9082	0.111361							TRUE	0.674483	TRUE	3	13	1	83.5971				N	N
C7		3	CYP1A2	UNKNOWN	SYBR	None				17.1946	17.2413	0.0660188							TRUE	0.674483	TRUE	3	11	1	83.5971				N	N
E7		3	CYP1A2	UNKNOWN	SYBR	None				17.288	17.2413	0.0660188							TRUE	0.674483	TRUE	3	10	1	83.5971				N	N
D7		4	CYP1A2	UNKNOWN	SYBR	None				18.5177	18.3059	0.299603							TRUE	0.674483	TRUE	3	11	1	83.4478				N	N
F7		4	CYP1A2	UNKNOWN	SYBR	None				18.094	18.3059	0.299603							TRUE	0.674483	TRUE	3	12	1	83.5971				N	N
G7		5	CYP1A2	UNKNOWN	SYBR	None				16.748	16.9999	0.356227							TRUE	0.674483	TRUE	3	11	1	83.5971				N	N
H7		5	CYP1A2	UNKNOWN	SYBR	None				17.2518	16.9999	0.356227							TRUE	0.674483	TRUE	3	10	1	83.7464				N	N
A8		6	CYP1A2	UNKNOWN	SYBR	None				17.7632	17.8234	0.0852081							TRUE	0.674483	TRUE	3	9	1	83.5971				N	N
B8		6	CYP1A2	UNKNOWN	SYBR	None				17.8837	17.8234	0.0852081							TRUE	0.674483	TRUE	3	12	1	83.5971				N	N
C8		7	CYP1A2	UNKNOWN	SYBR	None				17.8555	17.9368	0.115033							TRUE	0.674483	TRUE	3	11	1	83.5971				N	N
D8		7	CYP1A2	UNKNOWN	SYBR	None				18.0181	17.9368	0.115033							TRUE	0.674483	TRUE	3	10	1	83.4478				N	N
E8		8	CYP1A2	UNKNOWN	SYBR	None				17.0058	17.0323	0.0374979							TRUE	0.674483	TRUE	3	10	1	83.4478				N	N
F8		8	CYP1A2	UNKNOWN	SYBR	None				17.0589	17.0323	0.0374979							TRUE	0.674483	TRUE	3	10	1	83.5971				N	N
G8		9	CYP1A2	UNKNOWN	SYBR	None				17.2981	17.3516	0.0756499							TRUE	0.674483	TRUE	3	10	1	83.5971				N	N
H8		9	CYP1A2	UNKNOWN	SYBR	None				17.4051	17.3516	0.0756499							TRUE	0.674483	TRUE	3	11	1	83.5971				N	N
Analysis Type		Singleplex
Endogenous Control		ACTB
RQ Min/Max Confidence Level		95.0
Reference Sample		1

## Sheet: CYP2C11
Block Type		96well
Chemistry		SYBR_GREEN
Experiment File Name		D:\wujing\CYP2C11-ACTB-10-29-NEW.eds
Experiment Run End Time		2021-10-29 17:39:57 PM CST
Instrument Type		steponeplus
Passive Reference		ROX
Well		Sample Name	Target Name	Task	Reporter	Quencher	RQ	RQ Min	RQ Max	Cт	Cт Mean	ΔCт Mean	ΔCт SE	ΔΔCт	Automatic Ct Threshold	Ct Threshold	Automatic Baseline	Baseline Start	Baseline End	Efficiency	Tm1	Tm2	Tm3	Comments	HIGHSD	EXPFAIL
A8	CUMS	1	ACTB	UNKNOWN	SYBR	None				21.8684	21.6918				TRUE	1.29079	TRUE	3	15	1	86.734				N	N
B8		1	ACTB	UNKNOWN	SYBR	None				21.5153	21.6918				TRUE	1.29079	TRUE	3	15	1	86.734				N	N
C8		2	ACTB	UNKNOWN	SYBR	None				22.4489	22.5195				TRUE	1.29079	TRUE	3	15	1	86.8833				N	N
D8		2	ACTB	UNKNOWN	SYBR	None				22.5902	22.5195				TRUE	1.29079	TRUE	3	15	1	86.8833				N	N
A9		3	ACTB	UNKNOWN	SYBR	None				19.8581	19.8337				TRUE	1.29079	TRUE	3	13	1	86.7358				N	N
B9		3	ACTB	UNKNOWN	SYBR	None				19.8094	19.8337				TRUE	1.29079	TRUE	3	9	1	86.5864				N	N
C9		4	ACTB	UNKNOWN	SYBR	None				20.4535	20.4243				TRUE	1.29079	TRUE	3	13	1	86.7358				N	N
D9		4	ACTB	UNKNOWN	SYBR	None				20.395	20.4243				TRUE	1.29079	TRUE	3	14	1	86.7358				N	N
E9		5	ACTB	UNKNOWN	SYBR	None				20.2835	19.5182				TRUE	1.29079	TRUE	3	13	1	86.7358				Y	N
F9		5	ACTB	UNKNOWN	SYBR	None				18.7529	19.5182				TRUE	1.29079	TRUE	3	11	1	86.7358				Y	N
G9		6	ACTB	UNKNOWN	SYBR	None				19.3976	19.358				TRUE	1.29079	TRUE	3	11	1	86.7358				N	N
H9		6	ACTB	UNKNOWN	SYBR	None				19.3184	19.358				TRUE	1.29079	TRUE	3	12	1	86.5864				N	N
A10		7	ACTB	UNKNOWN	SYBR	None				20.055	20.0745				TRUE	1.29079	TRUE	3	13	1	86.5864				N	N
B10		7	ACTB	UNKNOWN	SYBR	None				20.094	20.0745				TRUE	1.29079	TRUE	3	13	1	86.5864				N	N
C10		8	ACTB	UNKNOWN	SYBR	None				19.7678	19.7316				TRUE	1.29079	TRUE	3	13	1	86.7358				N	N
D10		8	ACTB	UNKNOWN	SYBR	None				19.6954	19.7316				TRUE	1.29079	TRUE	3	12	1	86.7358				N	N
E10		9	ACTB	UNKNOWN	SYBR	None				19.9629	19.9064				TRUE	1.29079	TRUE	3	12	1	86.8833				N	N
F10		9	ACTB	UNKNOWN	SYBR	None				19.8499	19.9064				TRUE	1.29079	TRUE	3	12	1	86.734				N	N
G10	Control	1	ACTB	UNKNOWN	SYBR	None				19.7038	19.819				TRUE	1.29079	TRUE	3	12	1	86.7358				N	N
H10		1	ACTB	UNKNOWN	SYBR	None				19.9342	19.819				TRUE	1.29079	TRUE	3	11	1	86.7358				N	N
A11		2	ACTB	UNKNOWN	SYBR	None				23.3201	22.1954				TRUE	1.29079	TRUE	3	15	1	86.7354				N	N
B11		2	ACTB	UNKNOWN	SYBR	None				22.0382	22.1954				TRUE	1.29079	TRUE	3	15	1	86.7354				N	N
C11		3	ACTB	UNKNOWN	SYBR	None				19.6148	19.7897				TRUE	1.29079	TRUE	3	12	1	86.7354				N	N
D11		3	ACTB	UNKNOWN	SYBR	None				19.9646	19.7897				TRUE	1.29079	TRUE	3	13	1	86.7354				N	N
E11		4	ACTB	UNKNOWN	SYBR	None				23.5252	23.5941				TRUE	1.29079	TRUE	3	16	1	86.8847				N	N
F11		4	ACTB	UNKNOWN	SYBR	None				23.663	23.5941				TRUE	1.29079	TRUE	3	16	1	86.8847				N	N
G11		5	ACTB	UNKNOWN	SYBR	None				21.5585	21.5766				TRUE	1.29079	TRUE	3	14	1	86.8847				N	N
H11		5	ACTB	UNKNOWN	SYBR	None				21.5947	21.5766				TRUE	1.29079	TRUE	3	13	1	86.7354				N	N
A12		6	ACTB	UNKNOWN	SYBR	None				21.8441	21.7886				TRUE	1.29079	TRUE	3	14	1	86.7354				N	N
B12		6	ACTB	UNKNOWN	SYBR	None				21.7183	21.7886				TRUE	1.29079	TRUE	3	14	1	86.7354				N	N
C12		7	ACTB	UNKNOWN	SYBR	None				19.7096	19.716				TRUE	1.29079	TRUE	3	12	1	86.7354				N	N
D12		7	ACTB	UNKNOWN	SYBR	None				19.7224	19.716				TRUE	1.29079	TRUE	3	11	1	86.8847				N	N
E12		8	ACTB	UNKNOWN	SYBR	None				21.8509	21.8927				TRUE	1.29079	TRUE	3	14	1	86.8847				N	N
F12		8	ACTB	UNKNOWN	SYBR	None				21.9344	21.8927				TRUE	1.29079	TRUE	3	13	1	87.034				N	N
G12		9	ACTB	UNKNOWN	SYBR	None				22.3201	22.2709				TRUE	1.29079	TRUE	3	16	1	86.7354				N	N
H12		9	ACTB	UNKNOWN	SYBR	None				22.2216	22.2709				TRUE	1.29079	TRUE	3	16	1	86.7354				N	N
A4	CUMS	1	CYP2C11	UNKNOWN	SYBR	None				30.7958	30.5573	8.86548	0.296701	-2.10327	TRUE	0.554911	TRUE	3	25	1	82.9986				N	N
B4		1	CYP2C11	UNKNOWN	SYBR	None				30.3188	30.5573	8.86548	0.296701	-2.10327	TRUE	0.554911	TRUE	3	24	1	82.9986				N	N
C4		2	CYP2C11	UNKNOWN	SYBR	None				31.8468	31.2945	8.77495	0.556805	-2.1938	TRUE	0.554911	TRUE	3	25	1	82.9986				Y	N
D4		2	CYP2C11	UNKNOWN	SYBR	None				30.7422	31.2945	8.77495	0.556805	-2.1938	TRUE	0.554911	TRUE	3	25	1	83.148				Y	N
A5		3	CYP2C11	UNKNOWN	SYBR	None				29.3267	29.4387	9.60492	0.114545	-1.36383	TRUE	0.554911	TRUE	3	23	1	82.8493				N	N
B5		3	CYP2C11	UNKNOWN	SYBR	None				29.5506	29.4387	9.60492	0.114545	-1.36383	TRUE	0.554911	TRUE	3	23	1	82.8493				N	N
C5		4	CYP2C11	UNKNOWN	SYBR	None				28.4377	28.515	8.09077	0.0827257	-2.87798	TRUE	0.554911	TRUE	3	21	1	82.8493				N	N
D5		4	CYP2C11	UNKNOWN	SYBR	None				28.5924	28.515	8.09077	0.0827257	-2.87798	TRUE	0.554911	TRUE	3	23	1	82.8493				N	N
E5		5	CYP2C11	UNKNOWN	SYBR	None				27.6789	27.8268	8.3086	0.779453	-2.66015	TRUE	0.554911	TRUE	3	22	1	82.9986				N	N
F5		5	CYP2C11	UNKNOWN	SYBR	None				27.9746	27.8268	8.3086	0.779453	-2.66015	TRUE	0.554911	TRUE	3	22	1	82.9986				N	N
G5		6	CYP2C11	UNKNOWN	SYBR	None				29.6003	29.3222	9.9642	0.280841	-1.00455	TRUE	0.554911	TRUE	3	24	1	83				N	N
H5		6	CYP2C11	UNKNOWN	SYBR	None				29.0442	29.3222	9.9642	0.280841	-1.00455	TRUE	0.554911	TRUE	3	23	1	83				N	N
A6		7	CYP2C11	UNKNOWN	SYBR	None				30.6737	30.6093	10.5347	0.0672667	-0.434001	TRUE	0.554911	TRUE	3	24	1	83				N	N
B6		7	CYP2C11	UNKNOWN	SYBR	None				30.5449	30.6093	10.5347	0.0672667	-0.434001	TRUE	0.554911	TRUE	3	24	1	82.8507				N	N
C6		8	CYP2C11	UNKNOWN	SYBR	None				27.7022	27.7625	8.03089	0.0702861	-2.93786	TRUE	0.554911	TRUE	3	22	1	83				N	N
D6		8	CYP2C11	UNKNOWN	SYBR	None				27.8228	27.7625	8.03089	0.0702861	-2.93786	TRUE	0.554911	TRUE	3	22	1	83				N	N
E6		9	CYP2C11	UNKNOWN	SYBR	None				30.8504	30.8751	0.0349286	10.9688	0.061627	TRUE	0.554911	TRUE	3	24	1	82.9986				N	N
F6		9	CYP2C11	UNKNOWN	SYBR	None				30.8998	30.8751	0.0349286	10.9688	0.061627	TRUE	0.554911	TRUE	3	25	1	82.9986				N	N
G6	Control	1	CYP2C11	UNKNOWN	SYBR	None				36.6648	36.5524	1.14929			TRUE	0.586168	TRUE	3	29	1	82.9986				N	Y
H6		1	CYP2C11	UNKNOWN	SYBR	None				36.4902	36.5524	1.14929			TRUE	0.586168	TRUE	3	30	1	82.9986				N	Y
A7		2	CYP2C11	UNKNOWN	SYBR	None				36.3202	35.9502	16.7334	0.259207	5.76466	TRUE	0.554911	TRUE	3	30	1	83.1493				N	N
B7		2	CYP2C11	UNKNOWN	SYBR	None				35.7846	35.9502	16.7334	0.259207	5.76466	TRUE	0.554911	TRUE	3	31	1	83.1493				N	N
C7		3	CYP2C11	UNKNOWN	SYBR	None				34.265	34.4146	14.6249	0.230203	3.6562	TRUE	0.554911	TRUE	3	28	1	83				N	N
E7		3	CYP2C11	UNKNOWN	SYBR	None				34.5643	34.4146	14.6249	0.230203	3.6562	TRUE	0.554911	TRUE	3	29	1	83				N	N
D7		4	CYP2C11	UNKNOWN	SYBR	None				36.8098	36.5166	12.9225	0.301131	1.95376	TRUE	0.554911	TRUE	3	31	1	83.1493				N	N
F7		4	CYP2C11	UNKNOWN	SYBR	None				36.2235	36.5166	12.9225	0.301131	1.95376	TRUE	0.554911	TRUE	3	30	1	83.1493				N	N
G7		5	CYP2C11	UNKNOWN	SYBR	None				33.9648	34.147	12.5704	0.183157	1.60166	TRUE	0.554911	TRUE	3	27	1	83.1516				N	N
H7		5	CYP2C11	UNKNOWN	SYBR	None				34.3293	34.147	12.5704	0.183157	1.60166	TRUE	0.554911	TRUE	3	29	1	83.1516				N	N
A8		6	CYP2C11	UNKNOWN	SYBR	None				34.8722	34.4775				TRUE	0.554911	TRUE				82.9299
B8		6	CYP2C11	UNKNOWN	SYBR	None				34.0017	34.4775				TRUE	0.554911	TRUE				82.9299
C8		7	CYP2C11	UNKNOWN	SYBR	None				34.6648	35.4748	1.14929			TRUE	0.586168	TRUE	3	29	1	82.9986				N	Y
D8		7	CYP2C11	UNKNOWN	SYBR	None				36.2902	35.4748	1.14929			TRUE	0.586168	TRUE	3	30	1	82.9986				N	Y
E8		8	CYP2C11	UNKNOWN	SYBR	None				34.6511	34.4369	16.2589	0.323817	5.29012	TRUE	0.554911	TRUE	3	29	1	83.1516				N	N
F8		8	CYP2C11	UNKNOWN	SYBR	None				34.2986	34.4369	16.2589	0.323817	5.29012	TRUE	0.554911	TRUE	3	30	1	83.3009				N	N
G8		9	CYP2C11	UNKNOWN	SYBR	None				34.483	34.5609	0.110115	7.29005	0.0921433	TRUE	0.554911	TRUE	3	25	1	82.8507				N	N
H8		9	CYP2C11	UNKNOWN	SYBR	None				34.6388	34.5609	0.110115	7.29005	0.0921433	TRUE	0.554911	TRUE	3	25	1	82.8507				N	N
Analysis Type		Singleplex
Endogenous Control		ACTB
RQ Min/Max Confidence Level		95.0																-3.6787
Reference Sample		1																-3.6787
			E6	41
E6			F6	41
F6

## Sheet: CYP2C13
Block Type		96well
Chemistry		SYBR_GREEN
Experiment File Name		D:\wujing\CYP2C13-ACTB 10-31 NEW.eds
Experiment Run End Time		2021-10-29 12:01:10 PM CST
Instrument Type		steponeplus
Passive Reference		ROX
Well		Sample Name	Target Name	Task	Reporter	Quencher	Cт	Cт Mean	Cт SD	ΔCт	ΔCт Mean	ΔCт SE	HK Control ΔCт Mean	HK Control ΔCт SE	ΔΔCт	Automatic Ct Threshold	Ct Threshold	Automatic Baseline	Baseline Start	Baseline End	Efficiency	Tm1	Tm2	Tm3	Comments	BADROX
A8	CUMS	1	ACTB	UNKNOWN	SYBR	None	19.8149	19.8429	0.0395654							TRUE	1.32878	TRUE	3	13	1	86.8835				N
B8		1	ACTB	UNKNOWN	SYBR	None	19.8709	19.8429	0.0395654							TRUE	1.32878	TRUE	3	13	1	86.8835				N
E8		2	ACTB	UNKNOWN	SYBR	None	21.4552	21.4612	0.00849815							TRUE	1.32878	TRUE	3	14	1	86.7342				Y
F8		2	ACTB	UNKNOWN	SYBR	None	21.4672	21.4612	0.00849815							TRUE	1.32878	TRUE	3	14	1	86.8835				N
A9		3	ACTB	UNKNOWN	SYBR	None	19.9227	19.8748	0.0677991							TRUE	1.32878	TRUE	3	12	1	86.7385				N
B9		3	ACTB	UNKNOWN	SYBR	None	19.8269	19.8748	0.0677991							TRUE	1.32878	TRUE	3	13	1	86.7385				N
C9		4	ACTB	UNKNOWN	SYBR	None	18.3985	18.6078	0.295953							TRUE	1.32878	TRUE	3	11	1	86.7385				N
D9		4	ACTB	UNKNOWN	SYBR	None	18.8171	18.6078	0.295953							TRUE	1.32878	TRUE	3	11	1	86.7385				N
E9		5	ACTB	UNKNOWN	SYBR	None	20.359	20.3564	0.00362126							TRUE	1.32878	TRUE	3	13	1	86.7385				N
F9		5	ACTB	UNKNOWN	SYBR	None	20.3538	20.3564	0.00362126							TRUE	1.32878	TRUE	3	13	1	86.7385				N
G9		6	ACTB	UNKNOWN	SYBR	None	18.6114	18.7133	0.144104							TRUE	1.32878	TRUE	3	11	1	86.8879				N
H9		6	ACTB	UNKNOWN	SYBR	None	18.8152	18.7133	0.144104							TRUE	1.32878	TRUE	3	11	1	86.8879				N
A10		7	ACTB	UNKNOWN	SYBR	None	19.2213	19.1417	0.112584							TRUE	1.32878	TRUE	3	12	1	86.7385				N
B10		7	ACTB	UNKNOWN	SYBR	None	19.0621	19.1417	0.112584							TRUE	1.32878	TRUE	3	12	1	86.7385				N
C10		8	ACTB	UNKNOWN	SYBR	None	19.9562	20.0145	0.0823502							TRUE	1.32878	TRUE	3	13	1	86.7385				N
D10		8	ACTB	UNKNOWN	SYBR	None	20.0727	20.0145	0.0823502							TRUE	1.32878	TRUE	3	13	1	86.7385				N
E10		9	ACTB	UNKNOWN	SYBR	None	19.5304	19.5596	0.0413471							TRUE	1.32878	TRUE	3	13	1	86.7385				N
F10		9	ACTB	UNKNOWN	SYBR	None	19.5888	19.5596	0.0413471							TRUE	1.32878	TRUE	3	13	1	86.7385				N
G10	Control	1	ACTB	UNKNOWN	SYBR	None	19.607	19.7853	0.252284							TRUE	1.32878	TRUE	3	12	1	86.7385				N
H10		1	ACTB	UNKNOWN	SYBR	None	19.9637	19.7853	0.252284							TRUE	1.32878	TRUE	3	12	1	86.8879				N
A11		2	ACTB	UNKNOWN	SYBR	None	22.0554	22.0262	0.041397							TRUE	1.32878	TRUE	3	15	1	86.7352				N
B11		2	ACTB	UNKNOWN	SYBR	None	21.9969	22.0262	0.041397							TRUE	1.32878	TRUE	3	14	1	86.7352				N
C11		3	ACTB	UNKNOWN	SYBR	None	23.3886	23.3394	0.069516							TRUE	1.32878	TRUE	3	16	1	86.7352				N
D11		3	ACTB	UNKNOWN	SYBR	None	23.2903	23.3394	0.069516							TRUE	1.32878	TRUE	3	16	1	86.7352				N
E11		4	ACTB	UNKNOWN	SYBR	None	19.6022	19.7701	0.23755							TRUE	1.32878	TRUE	3	12	1	86.7352				N
F11		4	ACTB	UNKNOWN	SYBR	None	19.9381	19.7701	0.23755							TRUE	1.32878	TRUE	3	13	1	86.7352				N
G11		5	ACTB	UNKNOWN	SYBR	None	23.5527	23.6101	0.0811971							TRUE	1.32878	TRUE	3	16	1	86.8845				N
H11		5	ACTB	UNKNOWN	SYBR	None	23.6676	23.6101	0.0811971							TRUE	1.32878	TRUE	3	16	1	86.8845				N
A12		6	ACTB	UNKNOWN	SYBR	None	21.5688	21.4783	0.128087							TRUE	1.32878	TRUE	3	13	1	86.8845				N
B12		6	ACTB	UNKNOWN	SYBR	None	21.3877	21.4783	0.128087							TRUE	1.32878	TRUE	3	14	1	86.7352				N
C12		7	ACTB	UNKNOWN	SYBR	None	22.0106	21.8494	0.228007							TRUE	1.32878	TRUE	3	15	1	86.7352				N
D12		7	ACTB	UNKNOWN	SYBR	None	21.6881	21.8494	0.228007							TRUE	1.32878	TRUE	3	14	1	86.7352				N
E12		8	ACTB	UNKNOWN	SYBR	None	19.4629	19.4954	0.045938							TRUE	1.32878	TRUE	3	12	1	86.7352				N
F12		8	ACTB	UNKNOWN	SYBR	None	19.5279	19.4954	0.045938							TRUE	1.32878	TRUE	3	12	1	86.8845				N
G12		9	ACTB	UNKNOWN	SYBR	None	21.9927	21.7265	0.376479							TRUE	1.32878	TRUE	3	15	1	86.8845				N
H12		9	ACTB	UNKNOWN	SYBR	None	21.4603	21.7265	0.376479							TRUE	1.32878	TRUE	3	14	1	87.0339				N
A1	CUMS	1	CYP2C13	UNKNOWN	SYBR	None	25.0429	25.0716	0.0405405		5.22867	0.040056			0	TRUE	1.28687	TRUE	3	17	1	77.9198				N
B1		1	CYP2C13	UNKNOWN	SYBR	None	25.1003	25.0716	0.0405405		5.22867	0.040056			0	TRUE	1.28687	TRUE	3	18	1	77.7705				N
E1		2	CYP2C13	UNKNOWN	SYBR	None	26.0813	26.1266	0.0640619		4.66537	0.0456954			-0.5633	TRUE	1.28687	TRUE	3	19	1	77.7705				N
F1		2	CYP2C13	UNKNOWN	SYBR	None	26.1719	26.1266	0.0640619		4.66537	0.0456954			-0.5633	TRUE	1.28687	TRUE	3	19	1	77.7705				N
A2		3	CYP2C13	UNKNOWN	SYBR	None	25.4483	25.412	0.0513207		5.5372	0.0601271			0.308524	TRUE	1.28687	TRUE	3	18	1	77.7705				N
B2		3	CYP2C13	UNKNOWN	SYBR	None	25.3757	25.412	0.0513207		5.5372	0.0601271			0.308524	TRUE	1.28687	TRUE	3	18	1	77.7705				N
C2		4	CYP2C13	UNKNOWN	SYBR	None	24.0008	23.9645	0.0513693		5.35668	0.212399			0.128009	TRUE	1.28687	TRUE	3	17	1	77.7705				N
D2		4	CYP2C13	UNKNOWN	SYBR	None	23.9281	23.9645	0.0513693		5.35668	0.212399			0.128009	TRUE	1.28687	TRUE	3	16	1	77.7705				N
E2		5	CYP2C13	UNKNOWN	SYBR	None	25.1987	25.1792	0.027674		4.82276	0.0197353			-0.405917	TRUE	1.28687	TRUE	3	18	1	77.7705				N
F2		5	CYP2C13	UNKNOWN	SYBR	None	25.1596	25.1792	0.027674		4.82276	0.0197353			-0.405917	TRUE	1.28687	TRUE	3	18	1	77.7705				N
G2		6	CYP2C13	UNKNOWN	SYBR	None	24.1064	24.1654	0.0834737		5.45208	0.117758			0.22341	TRUE	1.28687	TRUE	3	17	1	77.7705				N
H2		6	CYP2C13	UNKNOWN	SYBR	None	24.2244	24.1654	0.0834737		5.45208	0.117758			0.22341	TRUE	1.28687	TRUE	3	17	1	77.9198				N
A3		7	CYP2C13	UNKNOWN	SYBR	None	25.1095	25.0781	0.0442872		5.93643	0.0855468			0.707752	TRUE	1.28687	TRUE	3	18	1	77.9235				N
B3		7	CYP2C13	UNKNOWN	SYBR	None	25.0468	25.0781	0.0442872		5.93643	0.0855468			0.707752	TRUE	1.28687	TRUE	3	18	1	77.7742				N
C3		8	CYP2C13	UNKNOWN	SYBR	None	26.0783	26.022	0.0795921		6.00751	0.0809829			0.778839	TRUE	1.28687	TRUE	3	18	1	77.7742				N
D3		8	CYP2C13	UNKNOWN	SYBR	None	25.9657	26.022	0.0795921		6.00751	0.0809829			0.778839	TRUE	1.28687	TRUE	3	18	1	77.7742				N
E3		9	CYP2C13	UNKNOWN	SYBR	None	25.3402	25.2993	0.057816		5.73971	0.0502607			0.511032	TRUE	1.28687	TRUE	3	17	1	77.7742				N
F3		9	CYP2C13	UNKNOWN	SYBR	None	25.2584	25.2993	0.057816		5.73971	0.0502607			0.511032	TRUE	1.28687	TRUE	3	18	1	77.7742				N
G3	Control	1	CYP2C13	UNKNOWN	SYBR	None	25.1482	25.1844	0.0512951		5.39909	0.182041			0.170419	TRUE	1.28687	TRUE	3	18	1	77.9235				N
H3		1	CYP2C13	UNKNOWN	SYBR	None	25.2207	25.1844	0.0512951		5.39909	0.182041			0.170419	TRUE	1.28687	TRUE	3	18	1	77.9235				N
A4		2	CYP2C13	UNKNOWN	SYBR	None	25.3244	25.3101	0.0202076		3.28396	0.0325734			-1.94471	TRUE	1.28687	TRUE	3	18	1	77.7742				N
B4		2	CYP2C13	UNKNOWN	SYBR	None	25.2958	25.3101	0.0202076		3.28396	0.0325734			-1.94471	TRUE	1.28687	TRUE	3	18	1	77.7742				N
C4		3	CYP2C13	UNKNOWN	SYBR	None	25.7563	25.7809	0.0347465		2.44147	0.0549536			-2.7872	TRUE	1.28687	TRUE	3	19	1	77.7742				N
D4		3	CYP2C13	UNKNOWN	SYBR	None	25.8055	25.7809	0.0347465		2.44147	0.0549536			-2.7872	TRUE	1.28687	TRUE	3	19	1	77.7742				N
E4		4	CYP2C13	UNKNOWN	SYBR	None	24.7633	24.7629	0.000561059		4.99274	0.167974			-0.235937	TRUE	1.28687	TRUE	3	18	1	77.7742				N
F4		4	CYP2C13	UNKNOWN	SYBR	None	24.7625	24.7629	0.000561059		4.99274	0.167974			-0.235937	TRUE	1.28687	TRUE	3	18	1	77.7742				N
G4		5	CYP2C13	UNKNOWN	SYBR	None	26.303	26.3728	0.0987194		2.76267	0.0903839			-2.466	TRUE	1.28687	TRUE	3	19	1	77.7742				N
H4		5	CYP2C13	UNKNOWN	SYBR	None	26.4426	26.3728	0.0987194		2.76267	0.0903839			-2.466	TRUE	1.28687	TRUE	3	19	1	77.9235				N
A5		6	CYP2C13	UNKNOWN	SYBR	None	25.4761	25.3403	0.192004		3.86207	0.163205			-1.3666	TRUE	1.28687	TRUE	3	18	1	78.0714				N
B5		6	CYP2C13	UNKNOWN	SYBR	None	25.2046	25.3403	0.192004		3.86207	0.163205			-1.3666	TRUE	1.28687	TRUE	3	17	1	77.922				N
C5		7	CYP2C13	UNKNOWN	SYBR	None	25.3129	25.4764	0.23116		3.62702	0.229589			-1.60166	TRUE	1.28687	TRUE	3	18	1	77.922				N
D5		7	CYP2C13	UNKNOWN	SYBR	None	25.6398	25.4764	0.23116		3.62702	0.229589			-1.60166	TRUE	1.28687	TRUE	3	18	1	77.922				N
E5		8	CYP2C13	UNKNOWN	SYBR	None	25.1142	25.0426	0.101303		5.54722	0.0786534			0.318542	TRUE	1.28687	TRUE	3	20	1	77.922				N
F5		8	CYP2C13	UNKNOWN	SYBR	None	24.971	25.0426	0.101303		5.54722	0.0786534			0.318542	TRUE	1.28687	TRUE	3	17	1	77.922				N
G5		9	CYP2C13	UNKNOWN	SYBR	None	25.9209	25.7428	0.25179		4.01631	0.320261			-1.21236	TRUE	1.28687	TRUE	3	18	1	77.922				N
H5		9	CYP2C13	UNKNOWN	SYBR	None	25.5648	25.7428	0.25179		4.01631	0.320261			-1.21236	TRUE	1.28687	TRUE	3	17	1	78.0714				N
Analysis Type		Singleplex
Endogenous Control		ACTB
RQ Min/Max Confidence Level		95.0
Reference Sample		1

## Sheet: CES1A
Well	Sample Name	Target Name	Task	Reporter	Quencher	Cт	Cт Mean	Cт SD
CUMS	1	ACTB	UNKNOWN	SYBR	None	19.7429	19.7123	0.0432218
	2	ACTB	UNKNOWN	SYBR	None	22.1904	22.3937	0.287489
	3	ACTB	UNKNOWN	SYBR	None	22.2515	22.3912	0.197556
	4	ACTB	UNKNOWN	SYBR	None	23.0411	23.1787	0.194473
	5	ACTB	UNKNOWN	SYBR	None	21.6236	21.8308	0.293008
	6	ACTB	UNKNOWN	SYBR	None	21.5842	21.2769	0.434493
	7	ACTB	UNKNOWN	SYBR	None	22.8672	22.9225	0.0781895
	8	ACTB	UNKNOWN	SYBR	None	22.0685	22.0205	0.0678328
	9	ACTB	UNKNOWN	SYBR	None	20.7478	20.7397	0.0114154
Control	1	ACTB	UNKNOWN	SYBR	None	20.9933	21.5022	0.719682
	2	ACTB	UNKNOWN	SYBR	None	23.1287	23.2563	0.18053
	3	ACTB	UNKNOWN	SYBR	None	19.1485	19.1396	0.012694
	4	ACTB	UNKNOWN	SYBR	None	22.2525	22.3711	0.167794
	5	ACTB	UNKNOWN	SYBR	None	18.7915	18.7355	0.0791754
	6	ACTB	UNKNOWN	SYBR	None	22.8919	22.9537	0.0873768
	7	ACTB	UNKNOWN	SYBR	None	21.6733	21.7914	0.166992
	8	ACTB	UNKNOWN	SYBR	None	18.6506	20.9037	1.93901
	9	ACTB	UNKNOWN	SYBR	None	22.3405	20.9037	1.93901
CUMS	1	CES1A	UNKNOWN	SYBR	None	30.0463	29.8101	0.333995
	2	CES1A	UNKNOWN	SYBR	None	28.6684	29.7662	1.55249
	3	CES1A	UNKNOWN	SYBR	None	30.6152	30.8844	0.380599
	4	CES1A	UNKNOWN	SYBR	None	30.7354	30.7355	0.00017668
	5	CES1A	UNKNOWN	SYBR	None	29.7506	29.9901	0.338689
	6	CES1A	UNKNOWN	SYBR	None	30.8329	30.8204	0.0178069
	7	CES1A	UNKNOWN	SYBR	None	31.207	30.9051	0.426913
	8	CES1A	UNKNOWN	SYBR	None	28.932	29.7091	1.09909
	9	CES1A	UNKNOWN	SYBR	None	29.6197	29.9923	0.52696
Control	1	CES1A	UNKNOWN	SYBR	None	30.4952	30.4869	0.0116447
	2	CES1A	UNKNOWN	SYBR	None	29.378	29.4235	0.0642655
	3	CES1A	UNKNOWN	SYBR	None	30.4078	30.393	0.0209318
	4	CES1A	UNKNOWN	SYBR	None	30.627	30.8718	0.346177
	5	CES1A	UNKNOWN	SYBR	None	29.6228	29.541	0.115642
	6	CES1A	UNKNOWN	SYBR	None	28.1723	28.8728	0.990656
	7	CES1A	UNKNOWN	SYBR	None	29.8434	30.185	0.483115
	8	CES1A	UNKNOWN	SYBR	None	29.6687	29.6832	0.61893
	9	CES1A	UNKNOWN	SYBR	None	29.2332	29.6832	0.61893

## Sheet: CYP2C12
Well	Sample Name	Target Name	Task	Reporter	Quencher	Cт	Cт Mean	Cт SD
CUMS	1	ACTB	UNKNOWN	SYBR	None	19.4452	19.4071	0.0539992
	2	ACTB	UNKNOWN	SYBR	None	24.1752	24.1625	0.0179782
	3	ACTB	UNKNOWN	SYBR	None	23.5785	23.5711	0.0104861
	4	ACTB	UNKNOWN	SYBR	None	23.6904	23.6325	0.0819699
	5	ACTB	UNKNOWN	SYBR	None	22.225	22.4172	0.271801
	6	ACTB	UNKNOWN	SYBR	None	18.1125	18.1872	0.105629
	7	ACTB	UNKNOWN	SYBR	None	23.1714	23.1034	0.096258
	8	ACTB	UNKNOWN	SYBR	None	23.2655	23.3882	0.173501
	9	ACTB	UNKNOWN	SYBR	None	25.5779	25.5977	0.027999
CONTROL	1	ACTB	UNKNOWN	SYBR	None	24.0666	24.1987	0.186878
	2	ACTB	UNKNOWN	SYBR	None	24.2096	24.7459	0.758409
	3	ACTB	UNKNOWN	SYBR	None	21.8448	22.0811	0.334183
	4	ACTB	UNKNOWN	SYBR	None	23.9392	23.7376	0.285128
	5	ACTB	UNKNOWN	SYBR	None	18.9823	19.2588	0.391036
	6	ACTB	UNKNOWN	SYBR	None	25.7537	25.7854	0.0448753
	7	ACTB	UNKNOWN	SYBR	None	28.8905	28.9228	0.0457209
	8	ACTB	UNKNOWN	SYBR	None	21.4612	21.4843	0.032648
	9	ACTB	UNKNOWN	SYBR	None	25.3528	25.4139	0.0863437
CUMS	1	CYP2C12	UNKNOWN	SYBR	None	12.7823	12.8476	0.092338
	2	CYP2C12	UNKNOWN	SYBR	None	20.0247	20.0996	0.105912
	3	CYP2C12	UNKNOWN	SYBR	None	16.5865	16.5087	0.11
	4	CYP2C12	UNKNOWN	SYBR	None	16.4309	16.5217	0.128482
	5	CYP2C12	UNKNOWN	SYBR	None	15.2852	15.216	0.0977665
	6	CYP2C12	UNKNOWN	SYBR	None	11.8124	11.8809	0.096871
	7	CYP2C12	UNKNOWN	SYBR	None	15.4135	15.3344	0.111763
	8	CYP2C12	UNKNOWN	SYBR	None	15.5151	15.4822	0.0464701
	9	CYP2C12	UNKNOWN	SYBR	None	18.718	18.7287	0.0151499
Control	1	CYP2C12	UNKNOWN	SYBR	None	16.4941	16.5098	0.0222589
	2	CYP2C12	UNKNOWN	SYBR	None	17.9647	18.0019	0.0525089
	3	CYP2C12	UNKNOWN	SYBR	None	14.0493	14.0745	0.0356805
	4	CYP2C12	UNKNOWN	SYBR	None	16.2269	16.22	0.00969984
	5	CYP2C12	UNKNOWN	SYBR	None	12.7404	12.8234	0.117408
	6	CYP2C12	UNKNOWN	SYBR	None	20.6777	20.6655	0.0173443
	7	CYP2C12	UNKNOWN	SYBR	None	17.3375	17.2964	0.0582072
	8	CYP2C12	UNKNOWN	SYBR	None	14.035	14.028	0.00990215
	9	CYP2C12	UNKNOWN	SYBR	None	17.8581	17.8703	0.0173092
Reference Sample	1
RQ Min/Max Confidence Level	95.0
Endogenous Control	CYP2C12
Analysis Type	Singleplex
