# Supplementary material for: Effect of chronic unpredicted mild stress-induced depression on clopidogrel pharmacokinetics in rats
Source: PeerJ. 2022 Oct 3;10:e14111. doi: 10.7717/peerj.14111 (PMC9536304; doi:10.7717/peerj.14111)
Supplement: Supplemental Information 1 — The raw data for sucrose preference, average moving speed, total moving distance, freezing time, times entering the central area, cortex 5-HT level, plasma clopidogrel level, pharmacokinetic parameters of clopidogrel in rats’ plasma , CYP450 activity and expression in rat livers (Fig. 2–Fig. 5, and Tables 2 and 3) [file peerj-10-14111-s001.zip › Sucrose preference test.xlsx]

## Sheet: Source preference test 
		before	after	before	after	B-C	D-E	F/F+G
CUMS	before	esucrose water(1%)	esucrose water(1%)	regular water	regular water	esucrose water(1%) consumption	regular waterconsumption	sucrose preference	M	SD
	1	210.35	181.05	210.39	193.09	29.3	17.3	0.628755	0.817138	0.10732
	2	217.15	184.35	216.36	210.14	32.8	6.22	0.840595
	3	217.72	171.75	217.16	212.73	45.97	4.43	0.912103
	4	217.47	198.53	216.68	212.81	18.94	3.87	0.830338
	5	232.06	185.46	234.38	230.89	46.6	3.49	0.930325
	6	215.31	189.97	215.38	210.44	25.34	4.94	0.836856
	7	210.16	191.49	212.37	205.28	18.67	7.09	0.724767
	8	217.88	178.51	218.34	215.7	39.37	2.64	0.937158
	9	229.84	220.06	229.64	225.71	9.78	3.93	0.713348
	after
	1	209.26	184.16	209.9	200.25	25.1	9.65	0.722302	0.681559	0.093271
	2	195.36	174.41	195.36	185.43	20.95	9.93	0.678433
	3	198.76	174.23	198.11	191.39	24.53	6.72	0.78496
	4	190.86	173.68	190.89	172.34	17.18	18.55	0.480828
	5	190.53	179.21	191.36	183.94	11.32	7.42	0.604055
	6	201.75	174.26	202.59	190.36	27.49	12.23	0.692095
	7	197.7	151.11	197.35	182.26	46.59	15.09	0.75535
	8	206.19	193.23	205.48	201.22	12.96	4.26	0.752613
	9	200.6	186.41	200.57	193.37	14.19	7.2	0.663394
Control	before
	1	221.39	168.99	221.33	216	52.4	5.33	0.907674	0.805096	0.0616767
	2	222.61	188.37	224.14	215.17	34.24	8.97	0.792409
	3	224.75	183.93	224.37	206.85	40.82	17.52	0.699691
	4	221.93	188.25	221.67	213.61	33.68	8.06	0.8069
	5	218.45	182.16	218.91	206.41	36.29	12.5	0.7438
	6	222.96	161.76	222.87	210.84	61.2	12.03	0.835723
	7	225.56	183.05	225.8	219.26	42.51	6.54	0.866667
	8	216.31	178.41	217.69	208.06	37.9	9.63	0.797391
	9	224.97	183.32	223.14	212.44	41.65	10.7	0.795606
	after
	1	194.78	174.88	194.32	187.41	19.9	6.91	0.74226	0.763004	0.0344059
	2	195.69	180.24	195.51	189.46	15.45	6.05	0.718605
	3	194.6	169.95	194.32	187.61	24.65	6.71	0.786033
	4	194.92	177.91	194.92	191.66	17.01	3.26	0.839171
	5	194.86	166.21	194.21	185.73	28.65	8.48	0.771613
	6	194.54	182.67	194.31	190.43	11.87	3.88	0.753651
	7	195.49	154.02	195.35	182.51	41.47	12.84	0.763579
	8	195.87	177.16	195.66	189.31	18.71	6.35	0.746608
	9	242.74	209.11	243.58	232.1	33.63	11.48	0.745511
